# Supplementary material for: The impact of age, gender, and ocular parameters on corneal biomechanics in Chinese refractive candidates
Source: PLoS One. 2025 Jun 4;20(6):e0325419. doi: 10.1371/journal.pone.0325419 (PMC12136427; doi:10.1371/journal.pone.0325419)
Supplement: S1 Dataset — (XLSX) [file pone.0325419.s001.xlsx]

## Sheet: Sheet1 (2)
rank	sex	SE group	SE	age	R/L	ct分组	CT	K2	K1	Km	WTW	IOPg	IOPcc	CRF	CH
1	2	3	7.5	28	1	4	600	41.7	40.5	41.1	11.5	11.3	13	8.6	9.8	2
1	2	3	7.5	28	2	4	606	41.7	40.8	41.25	12	9.6	11.6	8.2	9.8	1
2	2	3	6.25	24	2	1	497	45.4	43.3	44.35	12.1	15.6	17.1	9.6	9.4	2
2	2	3	6.25	24	1	1	499	45.4	43.3	44.35	12.1	17	19.2	9.3	8.6	2
3	1	3	8.5	19	1	3	564	45.4	44.2	44.8	11.6	14.1	10.6	13.2	14.3	2
3	1	3	8.75	19	2	3	567	44.8	43.7	44.25	11.7	16.7	15.1	12.3	12.2	1
4	1	3	8	21	1	2	525	46.1	44.4	45.25	11.4	14.3	16	9.2	9.4	2
4	1	3	7.25	21	2	2	535	45.4	43.6	44.5	11.4	13.5	14.7	9.4	10	2
5	2	2	3	17	1	3	577	44.6	43.4	44	12.1	13.5	13.1	10.7	11.4	1
5	2	2	3	17	2	3	579	44.7	43.2	43.95	12	12.9	11.5	11.4	12.5	2
6	2	2	4.5	22	1	3	574	44.4	41.3	42.85	11.5	12.4	11.7	10.7	11.8	1
6	2	2	4.5	22	2	3	577	44.2	41	42.6	11.3	11.9	10.9	10.9	12.3	2
7	2	3	6.5	21	1	2	544	43.9	43	43.45	11.7	15.8	16.7	10.1	9.9	2
7	2	3	6.25	21	2	2	547	43.9	42.7	43.3	11.7	14.3	14.7	10.3	10.7	1
8	2	3	7.5	30	1	2	540	42.2	43.2	42.7	12.1	16.4	17.8	9.9	9.4	1
8	2	3	7	30	2	2	547	42.8	43.1	42.95	12	15.5	16	10.4	10.4	1
9	2	3	7.25	18	2	3	560	43.7	42.5	43.1	11.4	17.3	16.4	11.9	11.5	2
9	2	3	6.75	18	1	3	570	44.1	43.7	43.9	11.2	25.4	24.2	13.6	10.7	2
10	1	2	3.5	30	2	2	535	45.6	43.4	44.5	12.4	15.5	15.2	11	11.1	1
10	1	2	4	30	1	2	539	44.9	43.1	44	12.4	13.4	14.5	9.5	10.1	2
11	2	2	3.5	34	2	3	553	47.1	46.1	46.6	11	11.7	10	11.3	12.8	2
11	2	2	4.25	34	1	3	558	47.6	46.5	47.05	11	13.7	11.8	11.9	12.8	1
12	2	3	8	22	1	3	557	45.5	44.3	44.9	11.4	18.1	16.8	12.3	11.7	1
12	2	3	7.75	22	2	3	562	45.3	44.6	44.95	11.4	17.8	16.1	12.6	12.1	1
13	2	3	7.75	24	2	2	539	43.8	42.6	43.2	11.9	16.4	15.1	12	11.9	2
13	2	3	7.75	24	1	2	541	43.6	42.6	43.1	11.8	16.7	15.3	12.2	12	1
14	2	3	7.5	27	2	2	535	45.3	42.6	43.95	11.4	15.1	14.7	11.1	11.3	2
14	2	3	7.75	27	1	2	535	45.6	43	44.3	11.5	13.3	12.8	10.8	11.6	2
15	1	2	3.75	25	2	4	607	43.7	42	42.85	11.7	17.4	14.6	13.4	13.3	1
15	1	1	2.5	25	1	4	615	43.4	41.8	42.6	11.6	19.5	15.7	14.6	13.9	1
16	2	2	5.25	40	1	2	528	44.9	44.4	44.65	11.6	14.3	14.7	10.2	10.6	2
16	2	2	5.25	40	2	2	543	45.5	44.5	45	11.5	14.1	15.6	9.3	9.6	2
17	1	2	5.25	29	1	3	572	42.2	41.3	41.75	11.9	19.3	20.1	10.9	9.7	2
17	1	2	5.75	29	2	3	572	41.7	41.1	41.4	11.8	14.6	14.1	11	11.4	2
18	1	3	7	21	1	3	585	44.3	43.4	43.85	12.1	13.5	12.6	11.1	11.9	2
18	1	3	8	21	2	3	586	44	43.3	43.65	12	14.8	15.9	9.8	9.9	1
19	1	2	4.5	18	1	3	569	44	42.7	43.35	11.7	16	14.9	11.8	11.8	2
19	1	2	4.5	18	2	3	569	44.4	42.6	43.5	11.7	18	17	12.1	11.5	1
20	1	1	0	19	2	4	608	44.9	42.7	43.8	11.4	20.9	18.3	13.9	12.6	2
20	1	2	3.5	19	1	4	616	44.3	43.3	43.8	11.4	20.3	16.2	14.9	14	2
21	2	2	4	36	1	2	530	42.4	41.5	41.95	11.9	11.7	13.8	8.4	9.4	1
21	2	2	4	36	2	2	539	42.7	41.6	42.15	11.8	14.6	16.8	9	9	1
22	2	2	3.5	20	2	3	585	42.8	42	42.4	11.3	14.3	13.2	11.4	12	2
22	2	2	4	20	1	3	585	42.5	41.8	42.15	11.2	13.7	12.9	11	11.8	2
23	2	1	1.75	27	2	4	614	42.2	41.7	41.95	11.6	16.8	13.1	14	14.1	1
23	2	1	2.75	27	1	4	624	42.4	42.2	42.3	11.6	17.2	14.2	13.5	13.5	2
24	1	2	4	38	1	2	549	43.4	43	43.2	12.2	12.5	12.2	10.5	11.5	2
24	1	2	4.25	38	2	3	553	43.6	43.1	43.35	12.1	15.5	13.6	12.3	12.6	1
25	1	2	5	24	1	4	615	43.4	39.6	41.5	12.5	18.1	15.3	13.5	13.1	1
25	1	2	5	24	2	4	617	43.5	39.4	41.45	12.3	18	14.8	13.8	13.5	2
26	2	3	6.75	25	1	3	562	43.9	42.4	43.15	12.1	19	18.1	12.2	11.2	1
26	2	3	7.5	25	2	3	562	44.3	42.6	43.45	12	17.3	16.1	12	11.7	1
27	2	2	3.25	29	1	2	538	44.1	43.7	43.9	11.6	16.5	16.4	11.1	10.8	2
27	2	1	2.75	29	2	2	542	44	43.3	43.65	11.9	16.8	18.3	9.8	9.3	1
28	2	1	2.25	31	2	3	566	44	43	43.5	11.6	14	14.1	10.4	10.9	2
28	2	2	3	31	1	3	566	44.3	43.6	43.95	11.6	14.9	11.1	13.7	14.5	2
29	1	2	4.5	17	1	3	594	45.1	43.1	44.1	12.2	16.2	15.9	11.2	11	2
29	1	2	4.5	17	2	4	607	44.7	43	43.85	12.2	16.8	14.9	12.5	12.4	2
30	1	3	6.5	18	1	3	561	43.7	42.5	43.1	12	15.9	12.6	13.4	13.8	1
30	1	2	3.25	18	2	3	563	43.9	41.4	42.65	12.1	14.9	13	12.2	12.7	2
31	1	2	3	19	1	3	583	44.4	42.9	43.65	11.4	18	15.6	13.2	12.8	2
31	1	2	3.25	19	2	3	598	44.2	42.7	43.45	11.4	16.9	14.1	13.3	13.3	2
32	1	2	3.5	19	2	3	567	45.3	42.6	43.95	12.1	16.1	14.9	11.9	11.9	2
32	1	2	5.75	19	1	3	567	43.5	42	42.75	11.9	14.5	13.8	11.1	11.6	1
33	2	2	4.25	21	1	3	595	42.1	41.3	41.7	12.3	22.9	19.1	15.2	13.4	2
33	2	2	4.75	21	2	3	598	42.4	41.1	41.75	12.2	23	17	16.9	15.4	2
34	1	2	3	20	1	4	613	44.9	42.1	43.5	12	19	20	10.6	9.4	1
34	1	2	4	20	2	4	617	44.8	42.5	43.65	12	19.8	19.8	11.7	10.3	1
35	1	2	4.75	18	2	3	555	43.1	41.1	42.1	11.9	15	13.7	11.7	12.1	1
35	1	2	4.75	18	1	3	571	42.9	41.4	42.15	11.8	15.4	13.9	11.9	12.2	1
36	2	1	2.25	31	2	3	556	46.8	45.4	46.1	10.8	16.9	14.1	13.3	13.3	2
36	2	1	2.5	31	1	3	563	46.1	45.1	45.6	10.8	18.6	14.8	14.3	13.9	2
37	2	2	4.5	18	1	3	553	46.4	43.9	45.15	11.5	19.8	15	15.4	14.7	2
37	2	2	5.25	18	2	3	556	46.9	44.1	45.5	11.5	24	22.9	13.3	10.8	2
38	1	2	3	20	1	2	534	45	44.1	44.55	11.7	14.3	13.7	11.1	11.6	1
38	1	2	3.75	20	2	2	535	45.5	44.4	44.95	11.7	14.7	14	11.2	11.6	1
39	2	2	3.25	32	1	2	540	42.7	42.2	42.45	11.4	19.7	20.5	10.9	9.5	1
39	2	2	3.5	32	2	2	542	42.8	41.9	42.35	11.4	19.4	19.3	11.6	10.4	1
40	1	2	4.5	19	1	2	525	42.5	41.9	42.2	11.9	13.1	13.1	10.3	11.2	2
40	1	2	3.5	19	2	2	529	42.4	41.5	41.95	12	12.6	16.3	7.4	7.8	2
41	2	3	6	25	2	3	570	46.1	43.3	44.7	11.8	16.7	16.5	11.2	10.9	1
41	2	3	7.75	25	1	3	573	45.4	44	44.7	11.8	16.6	15	12.3	12.2	1
42	2	3	8.5	18	1	3	573	44.3	43.2	43.75	11.6	18.1	16.7	12.4	11.8	1
42	2	3	8.75	18	2	3	578	43.8	42.8	43.3	11.5	15.4	13.4	12.3	12.7	2
43	1	2	3.5	19	2	2	546	41.9	41.1	41.5	12	17.1	17.6	10.7	10.2	2
43	1	2	4.5	19	1	2	549	41.6	41.1	41.35	12	11.6	14.8	7.5	8.4	2
44	1	2	5.5	22	1	1	492	43.5	42.5	43	12	17.5	19.3	9.8	9	2
44	1	1	2.75	22	2	1	496	43.3	42.4	42.85	12.1	15.3	17.1	9.3	9.2	1
45	1	2	5.5	21	1	3	559	45.1	43.2	44.15	11.7	17.6	12.8	15	15	1
45	1	2	5.5	21	2	3	566	45.1	43.2	44.15	11.7	15.1	12.4	12.8	13.4	1
46	1	2	5.5	29	1	2	508	43	41.6	42.3	12.4	14.7	17.4	8.6	8.5	1
46	1	2	5.5	29	2	2	512	43.1	41.6	42.35	12.3	17.2	18.9	9.8	9.1	1
47	2	2	3	18	1	2	545	46	43.3	44.65	12.1	19	18.9	11.6	10.5	2
47	2	1	2.75	18	2	3	553	46	43.1	44.55	12.1	18.2	17.9	11.5	10.7	2
48	2	1	2.5	19	1	3	581	45	42.6	43.8	11.9	17.7	14.4	13.8	13.6	2
48	2	1	1	19	2	3	586	45.2	42.6	43.9	12	18.1	13.8	14.7	14.5	2
49	2	2	5	21	1	2	544	41.8	40.7	41.25	12.8	13.4	11.5	11.9	12.9	2
49	2	2	3.75	21	2	2	549	41.9	40.7	41.3	12.7	15.2	12.7	12.7	13.2	2
50	2	1	2.5	39	1	3	573	44.5	44	44.25	11.5	11.5	10.5	10.8	12.3	1
50	2	1	2	39	2	3	581	45	43.8	44.4	11.5	9.6	8.5	10.5	12.6	2
51	1	1	2	18	2	3	567	42.8	40	41.4	12.3	15.8	14.5	11.9	12	1
51	1	1	2.25	18	1	3	567	42.5	40.1	41.3	12.3	16.7	15.6	11.9	11.7	2
52	2	2	5.25	29	1	3	564	44.7	44.4	44.55	11.5	15	14.8	10.8	11	1
52	2	2	4.75	29	2	3	573	45.3	44.4	44.85	11.5	20.6	20.7	11.7	10.1	1
53	2	2	4.75	34	2	2	522	42.9	42.2	42.55	11.6	13.9	14.5	10	10.5	1
53	2	2	4.75	34	1	2	525	42.6	42.3	42.45	11.6	16	15.6	11.2	11.2	1
54	1	3	6.5	26	1	3	573	41.3	40.2	40.75	12.1	17	14.8	12.8	12.7	2
54	1	3	7.25	26	2	3	576	41.5	40.5	41	11.9	15.7	14.5	11.7	11.9	1
55	1	2	4.5	18	2	2	538	41.2	40.5	40.85	12.5	18.1	17.6	11.6	10.9	2
55	1	2	4.75	18	1	2	538	41.2	40.7	40.95	12.6	18.7	18.6	11.5	10.6	1
56	2	2	4.5	36	2	2	517	43.2	42.5	42.85	11.8	14.5	15.3	10	10.2	2
56	2	2	3.75	36	1	2	520	43.5	42.9	43.2	11.7	14.7	15.4	10.1	10.3	2
57	2	1	2.5	18	1	2	527	44.2	43.4	43.8	11.9	18.5	17.7	12	11.2	2
57	2	1	2.5	18	2	2	529	44.4	43.4	43.9	11.9	15.8	16.6	10.3	10.1	1
58	1	2	5	18	1	3	588	42.8	40.6	41.7	12.2	17.6	16.1	12.4	12	2
58	1	1	2.5	18	2	3	597	43.4	40.7	42.05	12.1	16.2	12.7	13.6	14	2
59	1	2	3.5	17	1	3	562	41.1	39.5	40.3	12.3	18.8	19.3	11	10	1
59	1	2	3.5	17	2	3	565	40.9	39.6	40.25	12.2	18.3	18.4	11.3	10.4	1
60	1	2	5.75	19	1	2	534	44.1	42.3	43.2	11.5	14.9	15	10.6	10.8	2
60	1	2	5.75	19	2	3	551	44.4	42.6	43.5	11.3	15.4	14.3	11.6	11.9	1
61	1	1	0	20	2	1	499	43.4	41.9	42.65	11.8	13.3	13.6	10.1	10.9	2
61	1	1	0.75	20	1	2	504	44.2	42	43.1	11.8	14.8	15.7	9.9	10.1	1
62	1	1	0	19	2	2	522	43.3	41.1	42.2	11.9	18.4	17.7	11.9	11.1	1
62	1	1	2.25	19	1	2	531	42.3	41.4	41.85	11.9	19.5	19.5	11.6	10.4	2
63	2	3	7.5	20	1	3	572	43.3	42.8	43.05	11.7	16.9	16.2	11.7	11.4	2
63	2	3	7	20	2	3	574	42.8	42.2	42.5	11.7	14.5	11	13.4	14.2	1
64	1	2	3.75	17	1	3	554	43.4	42.4	42.9	12	17.4	17.7	11	10.4	1
64	1	2	3.75	17	2	3	556	43.4	42	42.7	12.2	15.8	16.1	10.6	10.5	1
65	2	3	8.25	17	2	2	525	42.8	41.7	42.25	12	14.9	14.7	10.8	11.1	1
65	2	3	8.25	17	1	2	530	43	42	42.5	11.9	16	14.8	11.8	11.9	1
66	1	1	1	17	1	3	588	43.6	41.9	42.75	12.2	19.1	19.2	11.4	10.3	2
66	1	1	1.25	17	2	3	594	44	42.1	43.05	12	18.3	14.8	14.1	13.7	1
67	1	2	3.5	20	2	2	532	43.4	41.9	42.65	12.3	15.7	15.6	10.9	10.9	1
67	1	2	4	20	1	2	536	43.2	42	42.6	11.9	15.9	18.3	8.9	8.5	1
68	1	2	4.75	19	1	3	560	44.5	44	44.25	11.9	18.5	16.5	12.9	12.3	2
68	1	2	3.5	19	2	3	564	45	43.5	44.25	11.9	16.5	15.2	12	12	2
69	1	2	4.25	18	1	1	494	42.6	41.4	42	12.6	15.9	17.1	9.9	9.7	2
69	1	2	4	18	2	2	500	42.4	41.1	41.75	12.6	14.4	14.2	10.8	11.2	2
70	1	2	4.75	17	2	3	557	43.8	42.2	43	12.6	16	15.6	11.2	11.1	2
70	1	3	6.75	17	1	3	570	44	42.3	43.15	12.5	17.2	16	12.1	11.8	1
71	1	2	4	24	1	4	632	39.5	38.6	39.05	12.3	12.5	9.9	12.3	13.6	1
71	1	2	3.5	24	2	4	638	39.6	38.7	39.15	12.4	15.8	13.7	12.5	12.7	1
72	2	2	3.25	18	2	2	544	46.6	44.6	45.6	11.2	15.6	14.2	11.9	12.1	1
72	2	2	4.5	18	1	2	548	46.6	44.8	45.7	11.2	16.3	16.5	10.8	10.6	2
73	2	2	4	23	1	3	590	43.5	42.5	43	11.9	13.9	12	12	12.8	2
73	2	1	2.5	23	2	3	593	43.4	42.5	42.95	11.8	13.8	12.2	11.8	12.6	1
74	1	2	3.5	18	2	2	525	43.6	41.9	42.75	12.4	14.9	15.5	10.2	10.4	2
74	1	1	2.75	18	1	2	532	44.4	42.3	43.35	12.3	17.6	16.9	11.7	11.2	2
75	1	3	6.25	21	2	2	543	44.2	42.8	43.5	12.2	17.2	18	10.5	9.9	1
75	1	3	6.75	21	1	2	546	44	42.9	43.45	12.2	17.4	17.7	10.9	10.3	2
76	1	1	1	39	2	2	533	44.5	44.4	44.45	11.8	16.4	17.1	10.3	10	2
76	1	1	1.5	39	1	2	538	44.7	44.6	44.65	11.7	14.8	14.5	10.9	11.3	1
77	1	2	4	17	1	1	497	44.7	42	43.35	12.2	12	14.4	8.2	9.1	1
77	1	2	4.5	17	2	2	501	44.2	41.6	42.9	12.2	13.3	14.3	9.5	10.2	2
78	2	3	7.75	25	2	2	547	44.8	43.8	44.3	11.6	14.8	12.4	12.5	13.1	1
78	2	3	7.75	25	1	3	551	45.1	43.5	44.3	11.5	14.6	12.6	12.2	12.8	2
79	1	2	4.5	19	2	3	579	45.2	42	43.6	11.5	13.1	12	11.2	12.2	2
79	1	2	4.75	19	1	3	583	45.7	42.4	44.05	11.6	17.2	13.2	14.2	14.3	2
80	1	2	4.75	28	2	2	518	45.6	43.8	44.7	12	15.8	16.3	10.5	10.4	2
80	1	2	5.75	28	1	2	521	45.9	43.9	44.9	11.9	12.7	14.5	8.8	9.5	2
81	1	1	2	34	1	3	558	41.9	40.6	41.25	12.2	15.9	14.6	12	12.1	2
81	1	2	3.75	34	2	3	563	41.64	39.58	40.61	12.3	13.8	12.4	11.5	12.3	2
82	1	2	5	17	1	2	536	44.1	43	43.55	11.6	18	17.5	11.7	11	2
82	1	2	4.25	17	2	2	540	44.6	42.9	43.75	11.8	14.5	12.9	11.9	12.5	1
83	2	3	6	18	1	3	552	42.3	41.9	42.1	11.6	16.3	15.3	11.7	11.7	1
83	2	2	4.75	18	2	3	563	42.6	41.5	42.05	11.6	19.3	18.3	12.3	11.3	2
84	1	1	1.5	18	2	2	524	45.9	44.3	45.1	11.7	18	16.6	12.4	11.8	1
84	1	1	2	18	1	2	524	46.1	44.6	45.35	11.9	18.5	17.6	12	11.2	2
85	2	2	5.75	18	2	3	556	45.1	43.9	44.5	10.9	12.9	13.9	9.5	10.3	1
85	2	2	5.75	18	1	3	561	45.1	43.6	44.35	11	15.3	15.7	10.4	10.4	2
86	1	2	3.75	18	1	3	587	44.5	43.3	43.9	12	20	16.9	14.2	13.2	1
86	1	2	3.25	18	2	3	590	44.3	42.6	43.45	12	18	14.4	14	13.8	2
87	2	2	3	34	1	3	566	42.7	41.4	42.05	12.1	17.4	16.3	12	11.6	1
87	2	2	3.25	34	2	3	566	42.9	41.6	42.25	12.1	16.9	14.8	12.7	12.6	1
88	1	2	5	23	1	4	606	43.3	41.9	42.6	11.9	18.2	17.4	11.9	11.2	2
88	1	3	6	23	2	4	607	43.5	42	42.75	11.9	17.2	15.3	12.6	12.3	2
89	2	3	7.5	32	1	2	525	46	44.5	45.25	12.1	17	15.7	12.1	11.8	2
89	2	3	7.25	32	2	2	533	46	44.4	45.2	12.2	15.7	12.3	13.5	13.9	1
90	2	3	9	18	2	2	542	44.4	43.1	43.75	11.9	16.1	16	10.9	10.8	1
90	2	3	9	18	1	2	544	43.8	42.5	43.15	11.9	15.3	16.9	9.5	9.4	1
91	1	3	6.25	21	2	2	521	44	41.8	42.9	12.1	14.6	14.3	10.9	11.3	1
91	1	3	7.5	21	1	2	523	43.7	42	42.85	12	17.8	17.1	11.8	11.2	1
92	1	2	4.5	20	1	2	523	45.4	42.5	43.95	12.1	14.8	13.6	11.6	12.1	2
92	1	2	5	20	2	2	530	45.8	43	44.4	12.1	15	13.6	11.8	12.2	2
93	1	1	1.5	19	1	4	602	42.5	42.5	42.5	11.9	13.3	12.7	10.8	11.7	1
93	1	1	0	19	2	4	612	42.2	41	41.6	11.9	16.4	13.4	13.3	13.5	2
94	1	2	4.75	19	2	3	581	44.7	43	43.85	12	18.3	15.4	13.5	13.1	1
94	1	2	5.5	19	1	3	591	44.4	42.9	43.65	11.9	18.8	15.3	14.2	13.7	1
95	2	3	6	29	1	2	533	43	41.7	42.35	12.2	13.6	12.4	11.3	12.2	2
95	2	3	6.25	29	2	2	537	43.1	41.8	42.45	12.3	14.1	13.5	11	11.6	1
96	1	1	2.25	18	1	2	549	44.5	42.9	43.7	12.5	17.2	14.9	12.9	12.7	2
96	1	1	1.5	18	2	3	554	45	43	44	12.5	17	14.6	13	12.9	1
97	2	2	5.5	38	2	3	567	42.3	41.6	41.95	11.7	15	16.7	9.4	9.4	1
97	2	2	5.5	38	1	3	568	42.6	42	42.3	11.8	13.4	13.6	10.2	10.9	2
98	1	2	3.75	19	2	4	609	42.7	41.3	42	12.2	14.5	13.6	11.3	11.8	1
98	1	2	5	19	1	4	609	42.5	41.4	41.95	12.2	15.9	13.6	12.7	13	1
99	1	1	1.5	17	2	3	591	42.6	41.1	41.85	12.4	13.3	12.5	11	11.8	1
99	1	1	1.75	17	1	4	600	43.2	41.6	42.4	12.2	12.5	11.3	11.2	12.3	2
100	1	2	4.5	19	1	1	484	43.7	41.4	42.55	12.6	13.5	14.9	9.3	9.8	1
100	1	2	4.75	19	2	1	487	43.2	41.2	42.2	12.7	16.1	18	9.4	9	1
101	2	2	3.75	21	1	2	532	41.9	41.1	41.5	12.4	12.6	14	9.1	9.9	1
101	2	2	4.25	21	2	2	532	42.3	41.6	41.95	12.5	12.5	13.6	9.4	10.3	1
102	1	2	3.75	18	1	3	554	45.5	44.6	45.05	11.8	12.1	13.4	9.1	10.1	1
102	1	2	4.25	18	2	3	555	46	44.8	45.4	11.6	10.9	11.4	9.6	11	2
103	2	2	4.75	19	2	3	567	45.9	44.4	45.15	11.7	13.5	11.1	12.3	13.3	2
103	2	2	5	19	1	3	567	46.5	44.4	45.45	11.9	18	15.5	13.3	12.9	2
104	2	2	4.5	18	2	2	540	45.2	43.7	44.45	11.4	16.9	15.6	12.1	11.9	1
104	2	2	5.25	18	1	2	540	45.1	44.1	44.6	11.4	17.3	18.9	9.9	9.1	2
105	1	2	4.5	18	2	3	552	44.5	42.6	43.55	12	18.6	17.3	12.5	11.7	2
105	1	2	4	18	1	3	556	44.6	42.2	43.4	12.1	20.1	17.5	13.7	12.7	2
106	1	3	7	22	2	3	567	45.5	44.3	44.9	11.7	16.8	17.7	10.3	9.8	2
106	1	3	7.5	22	1	3	567	46.1	44.8	45.45	11.7	15.9	15.5	11.2	11.2	1
107	1	3	6.5	19	1	3	571	45.4	43.1	44.25	12.2	19.9	17.7	13.4	12.3	1
107	1	3	6.25	19	2	3	574	44.7	42.9	43.8	12.1	22.1	21.3	12.7	10.7	1
108	2	3	7.25	21	2	3	572	43.8	42.5	43.15	12	14.4	10.5	13.6	14.6	2
108	2	3	7.25	21	1	3	574	42.8	41.9	42.35	11.9	16.7	14.7	12.6	12.6	1
109	2	2	5.5	17	1	2	529	45.3	43.9	44.6	11.6	15.2	14.3	11.4	11.7	1
109	2	2	4.75	17	2	2	531	45.4	43.3	44.35	11.6	17.5	16.2	12.2	11.8	2
110	1	3	6.5	20	2	2	523	43.5	42.4	42.95	12.1	17.3	17.5	11	10.4	2
110	1	3	6.75	20	1	2	524	43.6	42.7	43.15	12.2	16.2	16.9	10.5	10.2	1
111	2	2	4.25	17	2	3	553	44	42.3	43.15	11.4	11.6	13.2	8.8	9.9	1
111	2	2	5.5	17	1	3	559	44	42.7	43.35	11.2	13.2	14.5	9.4	10	2
112	2	3	9	22	1	1	492	45.1	43.9	44.5	11.9	13.8	15.8	8.9	9.2	1
112	2	3	8.5	22	2	2	503	44.9	43.8	44.35	11.8	15.8	15.6	11	11	1
113	1	2	4.75	18	2	1	497	43.7	41.8	42.75	12.5	16.2	16.4	10.7	10.5	2
113	1	1	0.75	18	1	1	499	43.9	41.7	42.8	12.4	14.5	15.2	10	10.3	2
114	2	2	4.75	18	1	2	523	43.8	41.8	42.8	11.8	11.6	12.2	9.5	10.8	2
114	2	2	5.25	18	2	2	529	43.6	41.8	42.7	11.9	13.3	14.4	9.5	10.1	2
115	1	2	3.25	33	2	2	520	43.8	42.8	43.3	11.8	20.8	21.3	11.4	9.7	1
115	1	2	3	33	1	2	522	43.8	42.6	43.2	11.7	12.4	11.6	10.8	11.9	2
116	1	2	5.25	20	1	3	594	44.3	43.2	43.75	11.6	21.5	20.1	13.1	11.4	2
116	1	2	4	20	2	3	595	44.4	43.4	43.9	11.6	19.4	17.2	13.3	12.4	1
117	2	1	2.75	18	2	3	581	44.4	43	43.7	11.9	14.6	12.9	12	12.5	1
117	2	2	3.25	18	1	3	581	44.8	43.4	44.1	11.9	16.1	13.9	12.7	12.9	1
118	2	2	3	21	2	3	592	43.6	42.2	42.9	12.1	12.8	14.1	9.2	9.9	2
118	2	2	3.5	21	1	3	596	43.7	41.9	42.8	12.1	16.2	17	10.4	10.1	1
119	2	2	5.5	39	2	2	534	42.1	41.1	41.6	11.5	16.8	15.4	12.1	11.9	2
119	2	2	5.75	39	1	2	536	42.4	41.8	42.1	11.6	18.4	18.4	11.3	10.4	2
120	2	2	5.75	25	2	2	542	45.9	44.1	45	11.7	16.9	18.6	9.8	9.1	2
120	2	3	6	25	1	2	542	46	44.2	45.1	11.7	14.7	16	9.6	9.8	1
121	1	2	3	18	2	2	524	44.8	43.2	44	12.2	17.2	18.1	10.4	9.8	2
121	1	2	3	18	1	2	531	45.3	43.5	44.4	12.1	19.6	18.2	12.7	11.6	2
122	1	2	3.5	17	1	3	562	45.9	44.2	45.05	11.6	16.8	15.9	11.8	11.5	2
122	1	1	1.5	17	2	3	571	46.1	44.5	45.3	11.7	18.3	13.1	15.4	15.3	1
123	2	2	5.75	34	2	2	535	47	44.8	45.9	11.1	17.8	18.5	10.7	9.9	2
123	2	2	5.25	34	1	2	537	47.3	44.9	46.1	11.1	16.2	16.6	10.6	10.4	1
124	2	1	2.5	34	2	1	471	46.9	46.2	46.55	11.1	10.4	11.6	8.9	10.4	1
124	2	2	3.5	34	1	1	471	47.3	46.4	46.85	11.1	12.7	14.3	9	9.7	2
125	1	2	3.75	20	1	3	571	43.6	42.2	42.9	12.2	19.2	19.7	11.2	10	1
125	1	2	3.5	20	2	3	585	44.1	42.4	43.25	12	20.4	19.5	12.4	11	2
126	2	2	3.75	28	2	1	497	43.3	42.2	42.75	12.2	10.2	11.8	8.6	10.1	2
126	2	2	3.5	28	1	1	498	43	41.9	42.45	12.2	12.7	15.4	8.1	8.7	1
127	1	2	3.25	30	1	3	558	42.4	42	42.2	12	16.3	12.1	14.3	14.7	1
127	1	1	2.75	30	2	3	566	42.3	41.2	41.75	12.1	15	11	13.8	14.6	2
128	1	2	5.5	20	1	2	537	44.6	42.4	43.5	12.1	17	16.6	11.5	11.1	1
128	1	2	5.25	20	2	2	542	45	42.7	43.85	12.1	18.6	18.8	11.2	10.3	1
129	1	3	7.25	18	2	3	581	43.5	42.1	42.8	11.7	17.5	17.9	10.8	10.2	2
129	1	3	7.25	18	1	3	582	44.2	42.4	43.3	11.5	20.5	19.9	12.2	10.8	2
130	2	1	1.75	32	2	3	571	42.8	42.3	42.55	11.2	9.7	10.7	8.9	10.7	1
130	2	1	2.5	32	1	3	575	43.6	43.1	43.35	11.1	11.9	11.1	10.7	12.1	1
131	1	2	5	25	2	3	557	43.8	43.1	43.45	11.9	13.9	14.3	10.1	10.6	2
131	1	2	5.75	25	1	3	567	44.2	43	43.6	11.7	13.6	14.7	9.6	10.1	2
132	2	1	1	39	1	2	522	42.6	41.5	42.05	12	17.7	16.4	12.3	11.8	1
132	2	1	0.5	39	2	2	528	43.1	41.7	42.4	12	14.4	13.9	11	11.5	1
133	2	2	3.25	37	2	1	499	42.7	41.2	41.95		14.2	15.3	9.7	10	2
133	2	2	3.75	37	1	2	506	42.8	41.4	42.1	12.2	13.8	12.7	11.3	12.1	2
134	1	2	5.75	18	1	2	516	41.4	40.6	41	12.2	10.9	13.8	7.6	8.8	2
134	1	2	5.25	18	2	2	523	41.6	40.6	41.1	12.2	9.2	9.7	9.2	11.2	1
135	2	3	7.75	17	1	3	583	47.5	45.1	46.3	11.2	21.1	19.8	12.9	11.3	2
135	2	3	7.25	17	2	3	587	47.6	45	46.3	11.3	21.4	19.7	13.2	11.6	2
136	2	2	3	23	1	3	550	45.4	43.8	44.6	11.5	16.9	16.6	11.3	10.9	1
136	2	1	2.75	23	2	3	558	45	43.8	44.4	11.5	16.4	16.8	10.7	10.4	2
137	1	1	1.5	18	1	2	518	43.8	42.2	43	12.4	12.9	14.3	9.2	9.9	2
137	1	1	2	18	2	2	519	43.7	42.1	42.9	12.4	12.7	15	8.4	9.1	2
138	2	2	5.5	28	1	1	488	46.1	45.4	45.75	11.4	9.2	11.7	7.6	9.4	1
138	2	2	4.75	28	2	1	490	46.4	45.5	45.95	11.5	12.4	14.6	8.5	9.2	1
139	1	2	5	22	1	3	552	45	43.7	44.35	11.3	15.2	13.8	11.9	12.2	1
139	1	2	4.75	22	2	3	555	44.3	42.8	43.55	11.5	15	16	9.9	10	2
140	2	2	3.5	16	1	2	545	42.9	41.7	42.3	12	18.6	17.9	12	11.1	1
140	2	1	2.75	16	2	3	553	43	41.6	42.3	12	20.7	19.9	12.4	10.9	2
141	1	3	6.25	18	1	3	567	42.4	41.3	41.85	12.3	17.6	15	13.2	13	1
141	1	3	6.25	18	2	3	569	42.6	40.8	41.7		18.5	15.5	13.7	13.2	2
142	2	3	7	20	2	2	510	46.1	44	45.05	11.7	15.5	15.6	10.6	10.7	2
142	2	3	6.5	20	1	2	521	46.4	44.1	45.25	11.7	16.7	17.7	10.3	9.8	1
143	2	2	4	21	1	1	492	46.5	44.4	45.45	12	12.9	14.1	9.4	10.1	2
143	2	1	1.75	21	2	2	502	47.1	44.2	45.65	11.9	9.9	11.9	8.2	9.7	1
144	1	2	4.5	19	2	2	531	45.7	42.8	44.25	12.1	13.4	13.9	10	10.7	2
144	1	2	5.75	19	1	2	531	45.6	43.1	44.35	12	13.3	14.8	9.2	9.7	1
145	2	2	3.75	22	2	2	518	43.2	42	42.6	12	14.5	16.5	9.1	9.2	1
145	2	2	4.25	22	1	2	521	43.2	42.4	42.8	11.9	14	14.4	10.2	10.7	2
146	2	1	2.25	28	2	2	501	42.7	42.2	42.45	11.3	12.5	13.9	9	9.9	1
146	2	2	3.5	28	1	2	504	42.7	42.4	42.55	11.3	15.4	17.7	9	8.7	1
147	2	2	3.75	30	2	2	529	46.7	45.9	46.3	11.1	11.1	11.9	9.3	10.7	1
147	2	2	3	30	1	2	533	47.1	45.4	46.25	11.1	11.3	11.2	10.1	11.5	1
148	2	3	15	30	1	3	569	45	43.8	44.4	12.1	20.8	16.6	15.1	14.1	2
148	2	3	14.75	30	2	3	573	44.5	43.6	44.05	12.2	22.6	19.4	14.7	12.9	1
149	1	2	3.25	19	1	3	587	43	41.6	42.3	11.9	19.7	17.7	13.1	12.1	2
149	1	2	3	19	2	3	589	42.9	41.4	42.15	12	19.2	18.3	12.2	11.2	1
150	1	1	1.25	18	2	2	530	42.6	41.3	41.95	11.9	18.3	17.9	11.6	10.9	2
150	1	1	2	18	1	2	531	42.4	41	41.7	11.8	17	17.5	10.7	10.2	1
151	2	2	4.25	33	1	1	489	42.5	41.9	42.2	11.8	10.1	11.2	8.9	10.5	2
151	2	2	3.5	33	2	1	492	42.5	42.1	42.3	11.8	12.1	12.8	9.6	10.7	1
152	1	3	6.25	17	1	2	542	44.8	43.6	44.2	12	19.5	20.5	10.7	9.4	1
152	1	2	5	17	2	2	544	45.5	43.9	44.7	11.9	17	17.3	10.8	10.4	1
153	1	1	1.5	17	1	3	587	42.9	42.6	42.75	12.3	11.9	9.8	11.7	13.2	1
153	1	1	0	17	2	3	588	42.9	42.4	42.65	12.2	13.9	13.4	10.9	11.5	1
154	1	1	2.5	17	2	2	512	45.4	43	44.2	12	16.6	16.5	11.1	10.8	2
154	1	2	3.75	17	1	2	515	45	43.4	44.2	12.1	20	19.4	12.1	10.8	2
155	1	2	4	19	2	3	562	42.7	42.1	42.4	11.9	18	18.2	11.1	10.3	1
155	1	2	5.25	19	1	3	565	43	42.1	42.55	11.9	17.8	15.2	13.3	13	1
156	2	3	11.75	28	1	3	563	45.4	44.1	44.75	11.3	20	19.5	12	10.7	1
156	2	3	12	28	2	3	568	45.7	44	44.85	11.1	17	15.7	12.1	11.8	2
157	1	2	4	18	1	2	528	43.9	43.4	43.65	11.7	11.8	11.7	10.2	11.5	2
157	1	2	4	18	2	2	538	43.7	43.2	43.45	11.7	11	13	8.3	9.5	2
158	2	2	4.5	34	1	1	495	44.6	43.4	44	12.2	15.3	15.1	11	11.1	1
158	2	2	3.5	34	2	2	504	44.3	43.6	43.95	12.2	14.3	14.5	10.4	10.8	1
159	1	2	3.5	23	1	3	573	41.6	41.1	41.35	11.7	16.3	15.5	11.5	11.4	2
159	1	2	3.75	23	2	3	573	41.8	40.9	41.35	11.7	16.5	16.1	11.3	11.1	2
160	1	2	5	18	2	3	571	41.5	40.4	40.95	11.9	17.7	18.4	10.6	9.9	1
160	1	2	4.25	18	1	3	578	41.8	40.1	40.95	11.9	19.7	20.1	11.3	10	1
161	1	2	3.5	20	1	2	530	44.1	42.7	43.4	11.9	13.5	13.4	10.6	11.3	1
161	1	2	3	20	2	2	531	43.5	42.3	42.9	11.9	14.4	15.1	10.1	10.4	1
162	2	2	5.25	37	1	3	597	44.5	43.1	43.8	11.9	15.5	13.9	12	12.3	1
162	2	2	3.5	37	2	4	601	44.2	43.3	43.75	11.9	15.4	17.3	9.2	9.1	1
163	2	2	5.5	21	1	3	559	46.8	44.5	45.65	11.1	18.1	17.7	11.6	10.9	1
163	2	2	5.25	21	2	3	561	46.7	44.3	45.5	11.1	17.1	15.6	12.3	12.1	2
164	2	1	2	38	2	2	521	44.5	43.1	43.8	11.5	13.6	14.8	9.5	10	1
164	2	1	2	38	1	2	525	44.5	43.2	43.85	11.6	10.7	10.9	9.7	11.3	1
165	1	1	1	20	2	3	564	44.2	42.4	43.3	11.4	14.5	13.3	11.5	12	1
165	1	1	1.25	20	1	3	570	45	42.6	43.8	11.3	14	12	12.1	12.9	2
166	1	2	5.75	16	1	3	567	42.5	41.1	41.8	12.4	16.2	16.4	10.7	10.5	2
166	1	3	6.5	16	2	3	568	42.4	41.4	41.9	12.5	16.1	15	11.8	11.8	2
167	2	1	2.25	20	1	3	566	43	42.8	42.9	11.9	17.5	14.9	13.3	13.1	2
167	2	1	2.5	20	2	3	568	42.8	42.5	42.65	12.1	15.8	14	12.3	12.5	2
168	1	3	7	18	1	3	581	42.2	41.2	41.7	12.2	17.1	17.6	10.8	10.2	2
168	1	3	6.5	18	2	3	587	42.1	40.3	41.2	11.8	13.8	12.9	11.1	11.9	1
169	2	2	4.25	20	1	3	570	44.6	43.7	44.15	11.8	20.2	16.4	14.7	13.8	2
169	2	2	3.5	20	2	3	574	44.6	43.2	43.9	12.2	16.8	14.5	12.9	12.8	1
170	2	3	6.25	34	1	3	581	43.1	43.1	43.1	11.8	28.2	29.3	12.4	8.2	2
170	2	3	7	34	2	3	586	43.5	43.3	43.4	11.8	21.5	20.2	13	11.3	1
171	2	3	10	29	1	3	558	47	43.6	45.3	11.3	13.8	13.9	10.4	11	2
171	2	3	12.75	29	2	3	559	46	43.8	44.9	11.3	11.8	13.5	8.8	9.8	2
172	1	2	4.75	19	1	2	547	44.1	42.6	43.35	12.2	17.4	15.1	13	12.7	2
172	1	1	2.5	19	2	2	548	44.4	42.3	43.35	12.3	14.4	14.2	10.8	11.2	1
173	2	2	5	18	1	3	571	43.2	41.7	42.45	12	19.6	18.5	12.4	11.3	1
173	2	2	5	18	2	3	571	43.2	41.7	42.45	12.2	15.4	14.2	11.7	12	1
174	2	3	7.5	23	2	2	543	45.8	44.7	45.25	11	16.5	15.8	11.5	11.3	2
174	2	3	8	23	1	2	546	45.8	44.7	45.25	11.1	16	15.9	11	10.9	1
175	1	2	3.5	28	2	2	544	43.2	41.4	42.3	12.6	12.9	14	9.4	10.2	2
175	1	2	4	28	1	2	545	43.4	41.6	42.5	12.3	15.8	16.3	10.5	10.4	1
176	2	2	5.5	26	1	2	508	44.2	42.6	43.4	11.8	12	13.4	9	10	2
176	2	2	5.25	26	2	2	516	44	42.4	43.2	11.9	12.4	13.9	9	9.9	1
177	1	2	3.5	20	1	4	608	44.6	42.9	43.75	12.2	18	14.4	14.1	13.9	1
177	1	1	2.5	20	2	4	612	44.6	42.7	43.65	12	18.7	14	15.1	14.8	2
178	1	3	6.75	23	1	3	580	45.6	44.2	44.9	12.3	15.6	13.9	12.2	12.4	1
178	1	2	5.75	23	2	3	584	45.4	44.1	44.75	12.1	15.4	14	11.8	12.1	2
179	1	2	5	32	2	4	614	43.8	42.6	43.2	10.9	18.4	17.1	12.4	11.7	2
179	1	2	4.75	32	1	4	615	43.3	41.8	42.55	10.9	17.5	17.1	11.6	11	2
180	1	2	3	34	1	2	515	44.5	45.9	45.2	11.5	13	13.8	9.6	10.4	1
180	1	2	3.5	34	2	2	516	45.4	44.4	44.9	11.4	13.2	14	9.7	10.4	2
181	2	1	2.5	19	2	2	542	43.6	42.9	43.25	11.8	18	17.6	11.5	10.8	2
181	2	1	2.5	19	1	2	546	43.7	43.2	43.45	11.7	18.9	18.3	12	11	2
182	2	1	2	21	2	4	622	46.3	43.5	44.9	11.1	18.2	14.4	14.4	14.1	2
182	2	1	1	21	1	4	633	46.2	43.7	44.95	10.9	16.7	12.4	14.4	14.7	1
183	2	2	4.25	19	1	3	552	43.2	42.7	42.95	11.5	14.1	12.6	11.7	12.4	2
183	2	2	5	19	2	3	554	42.6	42.2	42.4	11.4	14.4	12.2	12.3	13	1
184	1	1	1.25	20	2	2	535	42.3	41.3	41.8	12.1	15.8	14.7	11.7	11.8	1
184	1	1	1.75	20	1	2	541	42.4	41.4	41.9	12.1	16.9	15.4	12.2	12	2
185	1	1	2.25	18	2	3	553	42	41.3	41.65	11.8	10.3	11.7	8.7	10.2	2
185	1	1	1.75	18	1	3	558	42.1	41.6	41.85	11.9	11.5	11.2	10.3	11.7	2
186	1	1	1.5	20	2	3	596	45.1	43.3	44.2	12	15.9	15.7	11	11	1
186	1	1	1.75	20	1	3	596	44.2	43.5	43.85	11.9	15.3	13.6	12.1	12.5	2
187	1	2	3.25	17	2	3	582	44.4	41.9	43.15	12	18.3	16.3	12.9	12.3	2
187	1	2	3.75	17	1	3	582	44.2	42.6	43.4	12	19.3	18.7	12	10.9	1
188	1	2	4.75	17	2	2	549	45.2	43.4	44.3	11.4	16.8	15.1	12.3	12.2	2
188	1	2	4.25	17	1	3	551	45.2	43	44.1	11.5	18.6	16.8	12.9	12.2	2
189	1	2	3.5	20	1	2	519	42	41.1	41.55	12.1	14.7	16.2	9.5	9.6	2
189	1	1	2.25	20	2	2	528	42.1	41.4	41.75	12.2	15	16.9	9.2	9.1	2
190	1	1	2.5	18	1	3	562	44.3	43.7	44	11.4	15.4	14.7	11.4	11.5	1
190	1	1	2.75	18	2	3	566	44.9	43.7	44.3	11.4	17.6	16.3	12.2	11.7	2
191	1	2	4	20	1	3	569	44.6	42.6	43.6	12.5	21.7	19.3	13.9	12.3	1
191	1	2	4.75	20	2	3	576	44.7	43.1	43.9	12.3	24.4	22	14.4	11.9	1
192	1	2	4.5	20	1	2	538	43.7	41.8	42.75	12	14.1	13	11.3	12	2
192	1	2	4.25	20	2	2	544	42.8	41.1	41.95	12	13.9	12.2	11.8	12.6	2
193	1	2	3.5	19	2	2	546	41.9	41.1	41.5	12.2	16.4	13.6	13.2	13.4	1
193	1	2	3.5	19	1	2	547	41.8	40.8	41.3	12.3	15.4	13.5	12.3	12.6	1
194	1	2	3	17	1	4	615	44.6	43	43.8	12.4	18.7	15.7	13.7	13.2	2
194	1	2	4.25	17	2	4	615	45	43.1	44.05	12.2	20.2	19.3	12.4	11.1	2
195	1	1	2.25	21	2	2	514	42.5	40.8	41.65	12.2	12.3	12.5	10	11.1	1
195	1	1	2.25	21	1	2	516	42.5	41.2	41.85	12.2	14.9	15.5	10.2	10.4	1
196	1	2	4.75	18	1	3	576	45.4	44	44.7	11.5	24.2	21.6	14.5	12.2	2
196	1	2	5	18	2	3	584	45.2	44.2	44.7	11.5	23.9	21.8	14	11.7	2
197	1	2	3.5	20	1	4	603	43.9	42.2	43.05	12	18.4	16.9	12.5	11.8	2
197	1	1	2.75	20	2	4	604	44.4	41.8	43.1	12	21.4	18.5	14.2	12.8	2
198	2	2	5.5	18	1	3	571	44.2	42.1	43.15	11.9	23.2	21.9	13.3	11.1	2
198	2	2	5.75	18	2	3	573	44	41.9	42.95	11.9	20.4	19.4	12.5	11.2	2
199	1	2	5.25	19	2	4	600	41.8	39.6	40.7	11.9	19.8	17.2	13.7	12.7	1
199	1	3	6	19	1	4	610	42.3	39.5	40.9	11.9	23.4	20.1	14.9	12.9	1
200	2	2	3	34	1	2	521	46.4	46.2	46.3	11.5	14.4	15.2	10	10.3	2
200	2	1	2.75	34	2	2	522	46.6	46.1	46.35	11.4	13.9	15.2	9.5	9.9	1
201	1	2	3.25	20	1	3	556	44.4	42.8	43.6	11.9	14	14.6	10	10.5	1
201	1	2	3.5	20	2	3	565	44.7	42.9	43.8	11.7	12.5	12.5	10.3	11.3	2
202	1	2	5	19	1	1	494	47.4	43.8	45.6	11.3	15.7	15.2	11.3	11.3	2
202	1	3	6.5	19	2	1	499	47.6	43.8	45.7	11.3	14.2	14.9	10	10.4	2
203	1	1	2	23	2	2	535	42.1	41.4	41.75	12.4	11.9	14.5	8	8.9	1
203	1	2	3.25	23	1	2	538	42.4	41.7	42.05	12.3	15.4	17.6	9.1	8.9	1
204	2	2	4.25	30	1	2	533	44.2	44	44.1	11.8	16	14.5	12.1	12.2	1
204	2	2	4.25	30	2	2	537	44.9	43.8	44.35	12.1	13.2	12.8	10.7	11.5	2
205	1	1	1.5	21	1	2	536	42.8	41.7	42.25	12	17.1	16.2	11.9	11.5	1
205	1	1	1.5	21	2	2	537	43.2	41.9	42.55	12	17	16.5	11.4	11.1	2
206	2	3	7	18	2	2	545	42.7	41.6	42.15	11.6	17.3	16	12.2	11.8	1
206	2	3	7.5	18	1	2	545	42.1	41.8	41.95	11.6	17.4	15.5	12.7	12.4	1
207	1	2	3.5	20	2	2	509	45.4	43.9	44.65	12.1	13.1	12.1	11.1	12	1
207	1	2	3.75	20	1	2	512	45.6	44	44.8	12.1	12.5	12.5	10.3	11.3	1
208	2	2	5.75	26	1	2	546	43.4	41.4	42.4	12.3	14.5	14	11	11.4	1
208	2	3	6.25	26	2	2	546	43.4	41.2	42.3	12.3	14.7	16	9.6	9.7	2
209	1	2	3	22	1	2	507	45.8	44	44.9	11.9	16.6	15.9	11.6	11.4	1
209	1	1	2.75	22	2	2	513	45.5	44.1	44.8	11.8	14.9	14.4	11.1	11.4	2
210	2	3	7.75	25	2	2	507	46.9	44	45.45		15.9	18.1	9.1	8.7	2
210	2	3	9.75	25	1	2	512	46.7	44.4	45.55	11.6	13	14.6	9	9.6	1
211	2	2	3.75	22	2	2	517	40.7	39.7	40.2	11.9	19.2	20.6	10.4	9.1	2
211	2	2	4	22	1	2	518	40.1	39.5	39.8	11.8	20.1	21.1	10.9	9.3	1
212	1	1	1	17	2	3	598	44	41.4	42.7	12.6	19.4	19.3	11.6	10.4	2
212	1	1	1	17	1	3	599	43.1	41.4	42.25	12.6	19.1	16.7	13.4	12.7	1
213	1	2	3	17	1	3	551	43.7	41.7	42.7	12.6	18.1	18.4	11	10.2	2
213	1	1	0	17	2	3	559	44.1	41.6	42.85	12.6	18.3	15.7	13.4	12.9	1
214	2	3	6.25	27	1	3	550	46.1	44.8	45.45	11.7	11.4	11.7	9.8	11.1	2
214	2	2	5.25	27	2	3	561	45.8	44.2	45	11.8	11.4	13	8.8	10	1
215	1	1	2.5	22	1	3	560	47.8	44	45.9	11.2	19.7	17.8	13.1	12.1	1
215	1	2	4.5	22	2	3	566	47.5	44.3	45.9	11.1	16.7	17.3	10.6	10.2	1
216	1	2	4.5	19	2	3	568	46.3	44.5	45.4	11.5	20.8	21.1	11.6	9.9	2
216	1	2	5.5	19	1	3	573	45.9	44.8	45.35	11.4	21	18.2	14	12.7	2
217	2	2	3	23	1	4	613	43.5	43	43.25	11.8	18.1	14.2	14.4	14.2	1
217	2	2	3.25	23	2	4	613	44.4	43.2	43.8	11.8	19.4	14.8	15.1	14.6	2
218	2	2	5.5	18	1	3	555	44.5	43.6	44.05	11.9	16.8	18	10.1	9.6	1
218	2	2	5.75	40	2	3	559	44.6	43.8	44.2	11.6	14.1	14.2	10.4	10.9	2
219	2	2	3	19	1	2	528	47.4	46.4	46.9	11.4	18.3	16.8	12.5	11.9	2
219	2	2	3.5	19	2	2	533	47.2	46.5	46.85	11.3	18.5	17.9	11.9	11	2
220	1	1	2.5	21	2	3	557	42.3	40.5	41.4		14.8	15.7	9.9	10	1
220	1	2	3.75	21	1	3	565	42.1	40.3	41.2	12.1	14.5	15.4	9.9	10.1	1
221	1	1	2	18	1	3	572	43.5	42.6	43.05	11.5	16.7	16.7	11	10.6	2
221	1	2	3	18	2	3	578	43.3	42.6	42.95	11.6	14.4	12.7	11.9	12.6	1
222	2	2	3.25	22	2	2	511	45.1	43	44.05	11.8	12.1	13.1	9.4	10.4	2
222	2	2	3.75	22	1	2	513	44.8	42.8	43.8	11.8	15.3	15.1	10.9	11	2
223	2	2	3.25	32	1	3	568	43.7	42.7	43.2	11.1	14.6	14.6	10.6	11	1
223	2	2	3.5	32	2	3	571	44	42.7	43.35	11.2	16.5	15	12.1	12.1	1
224	2	3	9	21	1	3	566	46.5	44.3	45.4	11.3	13.6	13.7	10.3	11	2
224	2	3	9	21	2	3	571	47	44	45.5	11.4	11.4	11.3	10.1	11.5	1
225	2	3	7.25	19	1	3	553	46.6	45.3	45.95	11.4	17.7	17.1	11.6	11.1	1
225	2	3	7.25	19	2	3	566	47.3	45	46.15	11.4	18	17.2	12	11.3	1
226	1	1	1.25	19	1	3	571	43.3	41.2	42.25	12	17.3	14.4	13.5	13.4	1
226	1	1	1.5	19	2	3	579	43.6	41.6	42.6	11.8	21	18.3	13.9	12.6	2
227	1	1	0.25	24	2	2	549	42.4	41.3	41.85	11.7	16.6	17.1	10.6	10.2	1
227	1	1	0.75	24	1	3	551	42.3	41.7	42	11.8	18.8	18.8	11.4	10.4	1
228	2	2	3.25	30	2	2	536	45.9	45.7	45.8	11	19.2	17.1	13.1	12.3	2
228	2	2	3	30	1	2	542	45.5	45.4	45.45	10.9	21.5	20.7	12.6	10.9	1
229	2	2	4.25	19	1	4	600	45.8	44.4	45.1	11.4	20.7	17.8	14.1	12.9	2
229	2	2	4.25	19	2	4	606	44.5	44	44.25	11.5	22.4	18.9	14.8	13.2	1
230	2	1	1.5	40	1	3	562	41.8	40.9	41.35	11.6	19.7	19.9	11.5	10.2	2
230	2	1	1.25	40	2	3	572	42.5	41.4	41.95	11.6	21.5	19	13.9	12.4	1
231	1	2	3.75	29	1	3	557	44.4	43.5	43.95	11.6	16.8	15.8	11.8	11.6	2
231	1	2	3.75	29	2	3	565	44.9	43.7	44.3	11.6	14.4	13.1	11.6	12.2	2
232	1	2	3.75	21	2	3	582	43.9	42.5	43.2	11.6	20.7	17.9	14	12.7	1
232	1	2	4	21	1	3	588	43.8	42.5	43.15	11.5	17.9	14.7	13.8	13.5	2
233	1	2	5.25	20	1	3	565	43.6	42.5	43.05	11.7	19.2	20.2	10.8	9.5	2
233	1	2	5.25	20	2	3	571	43.2	42.1	42.65	11.6	17.4	14.1	13.7	13.6	1
234	2	2	5.75	35	1	2	529	43.7	42.9	43.3	11.7	10.9	11.3	9.6	11.1	2
234	2	3	6	35	2	2	531	43.9	43.1	43.5	11.6	10.8	10.9	9.8	11.4	2
235	2	2	5.25	23	2	2	547	45.2	42.9	44.05	11.7	13.1	13.7	9.9	10.7	2
235	2	2	5.5	23	1	3	552	45.7	43.4	44.55	11.7	11.3	12.1	9.4	10.7	1
236	1	2	4	18	1	3	560	46.2	43.8	45	11.6	14.4	13.3	11.5	12	2
236	1	2	3.25	18	2	3	567	47	43.4	45.2	11.6	13.2	12.3	11.1	12	1
237	2	2	3.75	18	1	2	545	41.1	40.4	40.75	12.6	15	14.2	11.3	11.7	2
237	2	2	4.25	18	2	3	553	41.1	40.3	40.7	12.7	15.7	15.5	11	11	1
238	2	3	8.5	24	1	2	507	44.4	43.6	44	11.3	14.4	15.6	9.7	9.9	1
238	2	3	9	24	2	2	508	44.6	43.7	44.15	11.2	17.5	19.1	10	9.2	1
239	1	3	8.5	20	2	2	527	43.6	40.7	42.15	12.2	21.8	21.6	12.2	10.3	1
239	1	3	9	20	1	2	541	43.7	42.1	42.9	12.1	20.6	20.4	12	10.4	1
240	1	1	0	18	1	2	538	39.5	39.5	39.5	12.7	20.1	22	10.1	8.5	2
240	1	2	3.25	18	2	2	543	40.8	39	39.9	12.6	17.2	17	11.3	10.8	2
241	1	1	0	19	2	3	597	39.6	39	39.3	12.7	18.5	16.6	12.9	12.2	2
241	1	2	5.25	19	1	3	598	39.8	39	39.4	12.8	17.8	15.7	12.9	12.6	1
242	1	2	4.75	20	1	3	590	44.2	42.5	43.35	12.2	14.6	13.1	11.9	12.4	1
242	1	2	4.75	20	2	3	590	44	42.2	43.1	12.1	14.6	13.6	11.4	11.9	1
243	2	2	5.5	19	1	2	539	45.9	43.4	44.65	11.3	17.4	15.9	12.3	12	1
243	2	1	2.75	19	2	3	555	46.6	43.1	44.85	11.1	16.8	16.6	11.2	10.9	2
244	1	2	5.5	18	2	3	580	42.6	40.8	41.7	12.5	9.9	9.9	9.7	11.6	1
244	1	3	6.75	18	1	3	583	42.1	40.9	41.5	12.5	11.2	10	10.9	12.5	1
245	1	2	3.25	20	1	2	529	42.2	41	41.6	12.3	17	16.9	11.2	10.8	1
245	1	1	1.5	20	2	2	531	42.1	40.9	41.5	12.3	18.6	16.1	13.3	12.7	2
246	2	2	4.5	39	1	1	487	45.3	44	44.65	11.4	14.3	13.5	11.2	11.8	2
246	2	3	7.25	39	2	1	487	45	43.9	44.45	11.6	13.6	13.7	10.3	11	1
247	1	2	4.5	22	1	2	502	43.2	42.5	42.85	12.1	13.9	15.4	9.3	9.6	1
247	1	2	4.5	22	2	2	508	43	42.3	42.65	12.1	13.2	14.9	9	9.6	2
248	1	1	2.75	21	1	2	526	43.1	42	42.55	12	17.2	17.9	10.5	10	1
248	1	1	1.5	21	2	2	538	43	41.4	42.2	12	17.6	17.9	11	10.3	1
249	1	2	5.75	19	1	4	604	43	42.3	42.65	11.2	17.4	15.2	12.9	12.6	1
249	1	2	4.5	19	2	4	606	43.2	42	42.6	11.2	16.1	15.2	11.6	11.6	1
250	1	2	4.75	20	1	2	540	44.4	42.2	43.3	12.1	9.9	10.2	9.5	11.3	1
250	1	2	4.25	20	2	2	548	43.8	42.4	43.1	12	9.2	9.7	9.2	11.2	1
251	1	1	2.75	21	2	3	557	43.3	42.6	42.95	11.6	17.1	15.3	12.5	12.3	2
251	1	1	2.5	21	1	3	559	43.1	42.7	42.9	11.6	19.9	17.5	13.6	12.6	1
252	1	1	1.5	17	2	3	575	45.4	43.4	44.4	12.3	15.2	13	12.5	13	1
252	1	1	2	17	1	3	578	45.1	43.4	44.25	12.3	17.1	14.5	13.1	13	1
253	1	2	5.25	19	2	4	606	43.7	41.6	42.65	12.2	20	20.2	11.4	10	2
253	1	2	5.25	19	1	4	611	43.2	41.6	42.4	12.3	22.5	22	12.5	10.4	1
254	2	1	2.75	40	1	2	519	43.9	43.1	43.5	11.5	14.1	14.2	10.5	11	2
254	2	1	2.5	40	2	2	531	44.1	42	43.05	11.6	15.5	16.2	10.2	10.2	1
255	1	1	2.25	17	2	2	528	43.9	42.9	43.4	11.7	11.2	10.5	10.5	12	1
255	1	1	2.25	17	1	3	550	44	42.9	43.45	11.2	13.7	11.9	11.9	12.8	2
256	1	2	4	29	1	4	611	45	42.8	43.9	12	23.5	21.1	14.2	12	1
256	1	2	4.5	29	2	4	619	45.1	43.1	44.1	12.1	24.1	20.4	15.4	13.2	2
257	1	1	1.75	19	2	3	557	43.4	42	42.7	11.2	20.3	23.2	9.4	7.5	2
257	1	1	2.75	19	1	3	560	43.5	42.4	42.95	11.2	22	20.8	13	11.1	2
258	2	2	3.25	24	1	3	580	42.6	42	42.3	11.9	22.2	19.1	14.5	12.8	2
258	2	2	3.5	24	2	3	585	42.2	43.1	42.65	12	24	19.3	16.2	14.1	2
259	1	2	5.75	19	1	3	559	41.5	40.6	41.05	12.7	20	19.4	12.1	10.8	2
259	1	2	5	19	2	3	563	42.1	40.5	41.3	12.7	19.9	18.9	12.5	11.3	1
260	2	2	3.75	34	2	2	542	44.9	43.6	44.25	11.4	14.3	15.8	9.4	9.6	1
260	2	2	4	34	1	2	543	45.4	44	44.7	11.4	13.4	13.5	10.2	11	2
261	1	1	2.25	21	1	3	551	42.5	41.2	41.85	11.7	14.6	16	9.5	9.6	2
261	1	2	3.25	21	2	3	559	43.1	41.6	42.35	11.7	14.5	15.2	10.1	10.4	2
262	2	2	3	31	1	3	550	44.2	42.4	43.3	11.8	16	17.6	9.6	9.3	1
262	2	1	2.25	31	2	3	556	44.3	41.9	43.1	11.8	14	15.3	9.4	9.8	2
263	1	2	3.75	21	1	2	533	43.9	41.4	42.65	12.5	13.6	15.5	9	9.4	2
263	1	2	5	21	2	2	541	44.1	41.8	42.95	12.5	15.1	16.1	9.9	10	1
264	2	2	5.25	27	2	2	541	44.9	43.7	44.3	11.6	15.6	16	10.6	10.5	2
264	2	2	5	27	1	2	546	44.9	44	44.45	11.6	20.5	20.9	11.5	9.9	1
265	1	1	2	21	2	2	523	42.2	41.4	41.8	12.1	17.8	18.7	10.5	9.7	1
265	1	1	1.5	21	1	2	525	42.5	41.3	41.9	12.1	21.1	20.2	12.6	11	2
266	1	2	4.25	20	2	2	546	44.4	42.6	43.5	12.3	13.8	11.6	12.2	13.1	1
266	1	2	4.5	20	1	2	549	44.8	43.1	43.95	12.4	15.5	15.9	10.5	10.5	1
267	1	1	0.5	18	2	3	556	43.6	42.7	43.15	11.8	11.7	12.6	9.4	10.6	1
267	1	1	2	18	1	3	561	43.6	43.1	43.35	11.8	18.6	20	10.3	9.1	1
268	1	1	0.5	19	2	3	596	43.5	41.7	42.6	11.9	13.4	12.5	11.1	12	1
268	1	1	1	19	1	4	602	43	42	42.5	11.9	16.8	16.3	11.4	11.1	2
269	2	2	5.75	25	1	3	570	43.3	42.7	43	11.4	13.7	14	10.2	10.8	2
269	2	2	5.75	25	2	3	572	44	43.1	43.55	11.4	13.6	12.8	11	11.8	1
270	1	3	9.5	29	1	2	549	43.7	42.4	43.05	11.6	17	17.1	11	10.6	1
270	1	3	8.75	29	2	3	553	43.3	42.7	43	11.6	14.8	14.6	10.8	11.1	2
271	2	1	2.75	33	1	2	525	44.2	43.2	43.7	11.7	10.7	12.5	8.5	9.8	2
271	2	1	2	33	2	2	529	43.9	42.9	43.4	11.6	12.6	13	10	10.9	2
272	2	2	5.5	34	2	2	527	44.2	43	43.6	11.7	13.4	14.7	9.3	9.9	2
272	2	3	6.75	34	1	2	529	45.1	42.9	44	12	13.7	14.6	9.7	10.3	2
273	1	1	2	21	1	2	516	46.6	44.3	45.45	11.7	17.5	17.2	11.4	10.9	1
273	1	1	2.5	21	2	2	520	46.4	44.2	45.3	11.3	15.1	15.7	10.3	10.4	1
274	2	3	7.25	34	1	2	547	44.4	43.7	44.05	11.5	21.2	19.4	13.3	11.8	2
274	2	3	6.5	34	2	3	552	44.5	43.4	43.95	11.3	21.7	18.3	14.7	13.2	2
275	2	2	3.5	25	1	2	547	43.7	43.1	43.4	11.4	10.5	11.1	9.4	11	1
275	2	2	4	25	2	3	561	43.4	42.7	43.05	11.5	12	11.1	10.8	12.1	1
276	1	2	3.75	18	2	4	613	44.5	40.4	42.45	11.3	27.7	23.3	16.6	13.4	2
276	1	2	3.75	18	1	4	614	44.4	40.6	42.5	11.5	30.1	23.8	18.6	14.8	2
277	2	2	5.75	21	2	3	587	45.5	43.7	44.6	11.7	20.9	19.3	13.1	11.6	1
277	2	3	6	18	1	3	597	46	43.7	44.85	11.8	22.7	20.3	14.1	12.2	2
278	1	1	2.75	34	2	3	551	45.6	45.1	45.35	11.1	18.6	17.3	12.4	11.6	1
278	1	1	2.25	21	1	3	555	45.2	45.2	45.2	10.9	17.8	16.9	11.9	11.4	2
279	1	2	5.25	22	1	2	540	44.5	43.5	44	11.7	12.7	14	9.2	10	2
279	1	2	4.25	22	2	3	553	44.1	43.3	43.7	11.8	13.6	12	11.7	12.6	2
280	2	1	2.25	32	2	3	591	44.3	42.5	43.4	11.5	12.6	12.3	10.5	11.5	1
280	2	2	5	32	1	3	597	45.4	43.3	44.35	11.5	14.4	12.7	11.9	12.6	1
281	2	3	9.5	23	1	2	544	46.7	44.2	45.45	10.8	19.2	18.6	12	10.9	2
281	2	3	11.25	23	2	3	550	46	44	45	11	20.9	23.7	9.6	7.6	2
282	2	3	6.5	27	2	3	556	42.5	41.1	41.8	12.6	12.2	13.3	9.3	10.3	1
282	2	3	6.25	27	1	3	558	42.4	41	41.7	12.6	13.8	13.3	10.9	11.5	1
283	2	2	4.5	23	1	2	518	42.3	41.8	42.05	11.7	14.1	16.3	8.8	9	1
283	2	2	4.75	23	2	2	532	42.2	41.6	41.9	11.7	20.1	20.1	11.7	10.3	1
284	2	3	6.75	25	1	2	542	44.5	42.4	43.45	12.2	18	16.1	12.8	12.3	1
284	2	3	6.25	25	2	2	547	45.07	42.31	43.69	12.1	17.3	16.4	11.9	11.5	1
285	1	3	6.5	18	2	3	578	43.8	41.2	42.5	12.4	15.5	16.6	9.9	9.8	2
285	1	3	7.25	18	1	3	583	43.6	40.9	42.25	12.4	14.4	15.4	9.8	10.1	1
286	2	2	5.75	26	1	3	589	44.3	43.3	43.8	11.7	19.8	18.5	12.7	11.6	2
286	2	2	4.75	26	2	3	595	44.6	42.9	43.75	11.8	18	17	12	11.4	1
287	1	2	4.25	18	1	3	569	43.9	42.5	43.2	12.3	17.2	15.4	12.5	12.2	2
287	1	2	4	18	2	3	574	43.4	41.8	42.6	12.4	18.2	16.7	12.6	12	2
288	1	2	4.5	18	2	3	577	43.2	42.2	42.7	11.6	17.7	16.8	12	11.4	2
288	1	3	6.75	18	1	3	578	43.5	42.3	42.9	11.6	18.6	17.3	12.4	11.6	2
289	2	3	6	23	2	3	577	43.5	42.1	42.8	11.9	13.5	11.9	11.7	12.6	1
289	2	3	6.5	23	1	3	586	44.1	42.6	43.35	11.9	15.4	13.6	12.1	12.5	1
290	2	2	3.5	21	1	2	500	44.8	42.8	43.8	11.1	14.1	14	10.7	11.2	1
290	2	1	0.75	21	2	2	511	44.57	41.7	43.135	11.1	11.1	10.5	10.4	12	1
291	1	2	4	19	1	3	569	43.5	42.6	43.05	12	16.2	15.2	11.7	11.7	2
291	1	2	3.75	19	2	3	574	43.4	42.6	43	12	16.7	13.1	13.9	14	1
292	2	2	3.5	30	2	3	591	45.9	44.2	45.05	11.4	17.9	15.8	12.9	12.5	2
292	2	2	3.25	30	1	3	595	46.4	44.3	45.35	11.4	19.6	18.5	12.5	11.4	2
293	1	2	3	19	2	2	547	43.5	41.9	42.7	12.7	17.6	16.5	12	11.6	1
293	1	1	0.5	19	1	3	551	44.43	40.66	42.545	12.7	20.8	18.7	13.4	12.1	1
294	1	2	5.25	19	2	3	551	47	45.4	46.2	12	15.7	13	12.9	13.2	2
294	1	2	5.75	19	1	3	552	47.3	45.6	46.45	12	15.5	14.6	11.5	11.7	1
295	1	2	4.5	18	1	2	546	43.8	41.5	42.65	12.5	16.7	16.7	11	10.7	2
295	1	2	4.25	18	2	2	549	44.1	41.3	42.7	12.6	14.3	14.9	10.1	10.5	1
296	2	3	7.5	32	1	2	547	43.3	41.6	42.45	11.9	16.1	16.2	10.9	10.7	1
296	2	3	7.25	32	2	3	556	43.7	41.4	42.55	11.9	14.9	13.8	11.5	11.9	1
297	1	2	3	19	1	4	617	43.4	42.5	42.95	12	19.6	16.5	14	13.2	2
297	1	2	3	19	2	4	618	43.3	42.1	42.7	12	24.3	21.8	14.4	12	2
298	1	2	3.5	19	2	2	529	45.4	44.8	45.1	12.1	10	10.5	9.4	11.1	2
298	1	2	5	19	1	2	534	45.7	44.7	45.2	12.1	10.4	10	10.1	11.8	1
299	2	2	5.5	40	1	2	514	43.7	43	43.35	11.7	11.2	11.9	9.4	10.7	2
299	2	2	5.75	40	2	2	514	43.7	42.8	43.25	11.6	15.6	15.1	11.2	11.3	1
300	2	2	4.75	33	1	2	529	43.4	42.8	43.1	11.7	13.2	14.8	9.1	9.7	2
300	2	2	5	33	2	2	531	43.4	42.9	43.15	11.5	13	13.9	9.6	10.3	2
301	2	2	4.5	30	1	3	553	41.3	41.1	41.2	12.1	15.8	14.4	11.9	12.1	1
301	2	2	4	30	2	3	562	41.7	41.2	41.45	12.2	15.4	12.8	12.8	13.2	2
302	2	3	6	33	1	3	578	43.4	42.9	43.15	11.4	18.7	17.9	12.1	11.2	2
302	2	2	5	33	2	3	586	43.2	42.9	43.05	11.4	17.4	16.5	11.8	11.4	2
303	2	3	7	34	1	1	486	44.9	43.5	44.2	11.9	18.7	20.6	9.9	8.7	1
303	2	3	7.25	34	2	1	489	44.9	43.3	44.1	12.1	19.5	21.1	10.3	8.9	2
304	1	1	1.5	30	1	2	521	43	42.1	42.55	12.4	14.1	14.8	10	10.4	2
304	1	1	1.5	30	2	2	524	42.8	42.2	42.5	12.3	13.7	14.3	9.9	10.5	2
305	1	2	4.75	34	1	2	527	42.5	41.6	42.05	12.1	14.3	12.8	11.8	12.4	1
305	1	1	0.5	34	2	2	529	42.9	41.6	42.25	12	18.3	16.1	13	12.5	2
306	2	3	8.75	25	2	2	542	43.4	42.8	43.1	11.5	13.4	15.3	9	9.4	1
306	2	3	8.75	25	1	2	544	43.9	43	43.45	11.5	14.7	14.7	10.6	10.9	2
307	2	3	7.75	27	1	1	495	45.3	45.1	45.2	11.2	8.7	10.8	7.8	9.8	2
307	2	3	8.25	27	2	1	498	45.4	45.2	45.3	11.3	9.9	12.2	8	9.5	2
308	1	2	3.5	24	1	4	606	44.1	42.8	43.45	11.4	19.3	17.7	12.7	11.8	1
308	1	2	3.5	24	2	4	609	43.7	42.4	43.05	11.3	17	14.8	12.9	12.7	1
309	2	2	3.25	18	2	3	582	47.7	45.4	46.55	11.4	15.8	13.9	12.4	12.6	1
309	2	2	4	18	1	3	592	47.7	45.3	46.5	11.5	17.9	15.6	13	12.7	2
310	2	2	5.25	26	2	2	519	42	39.4	40.7	12.1	12	14.1	8.5	9.4	1
310	2	2	5	26	1	2	528	41.8	39.7	40.75	12.2	12.7	14.3	9	9.7	2
311	1	3	7	39	1	3	557	45	42.3	43.65	12.2	15.9	16.8	10.2	10	1
311	1	3	6.5	39	2	3	564	44.3	42	43.15	12.1	15.2	14.1	11.6	11.9	2
312	1	2	4.25	22	2	2	524	42.6	42	42.3	12.1	13.8	13.1	11.1	11.7	1
312	1	2	5.25	22	1	2	531	42.6	42.4	42.5	12	14.6	13.4	11.6	12.1	2
313	1	2	4.75	22	2	2	533	43.2	41.2	42.2	12.4	16.3	17.2	10.2	9.9	1
313	1	2	5.25	22	1	2	536	42.6	41.1	41.85	12.4	16.3	17.5	10	9.6	2
314	1	3	8.75	23	1	2	526	44	42.3	43.15	11.9	10.6	10.4	10	11.6	2
314	1	3	10	23	2	2	528	44.3	42.2	43.25	12	14.7	16.5	9.2	9.3	2
315	1	1	2.75	19	1	2	532	43.1	41.4	42.25	12.3	12.4	12.9	9.7	10.7	1
315	1	1	0.75	19	2	2	537	43.1	41.4	42.25	12.2	9.7	11.4	8.3	10	2
316	1	1	2.5	19	1	2	539	42.8	41.9	42.35	12.1	12.4	11.4	10.9	12.1	2
316	1	1	2.25	19	2	2	543	42.5	41.3	41.9	12.1	12.3	12.4	10	11.1	1
317	2	3	7.5	24	1	3	569	43.4	42.1	42.75	11.4	21.9	22.8	11.3	9.2	2
317	2	3	6.25	24	2	3	578	42.8	41.8	42.3	11.3	19.2	17.6	12.8	11.9	2
318	1	2	4	22	1	2	545	43.5	43	43.25	12.3	17.3	20.1	8.9	8.1	2
318	1	2	3.75	22	2	2	548	43.6	42.9	43.25	12.3	16.7	19	9.2	8.6	1
319	2	2	5	30	1	2	517	42.7	41.3	42	12.3	12.2	14	8.7	9.6	2
319	2	2	4	30	2	2	519	42.5	41.4	41.95	12.3	13.3	15.8	8.5	8.9	1
320	1	2	3.5	20	1	3	570	44.6	43.8	44.2	11.5	13.3	11.8	11.6	12.5	1
320	1	2	3.25	20	2	3	572	44.6	43.6	44.1	11.5	15.9	15.2	11.4	11.4	2
321	1	2	3.5	20	1	3	556	41.4	40.6	41	11.8	12.9	12.8	10.4	11.3	2
321	1	2	3.5	20	2	3	560	40.9	40.5	40.7	11.8	12.5	11.9	10.7	11.8	1
322	2	3	6	17	1	4	642	43.7	40.7	42.2	11.9	15.5	11.6	13.8	14.4	2
322	2	3	7.5	17	2	4	643	43.9	40.4	42.15	12	17.8	15.3	13.2	12.9	2
323	2	1	1.25	40	2	2	544	43.3	42.5	42.9	12	18.3	17.5	12	11.3	1
323	2	2	3.5	40	1	2	546	43.6	42.9	43.25	11.7	16	14.6	12	12.1	1
324	2	2	5.75	24	2	1	492	45.8	43.6	44.7	11.4	12.1	14.3	8.5	9.3	1
324	2	3	6	24	1	1	499	45.7	43.7	44.7	11.3	10.7	12.6	8.4	9.7	1
325	2	3	6.75	27	2	3	553	42.8	42.4	42.6	12.2	18	18	11.3	10.6	1
325	2	3	7.75	27	1	3	570	43.9	42.9	43.4	12.2	19.6	19.6	11.6	10.3	2
326	2	1	2.75	31	2	2	516	42.58	42.89	42.735	44.5	16.1	16	10.9	10.8	1
326	2	2	3	31	1	2	521	42.16	42.47	42.315	11.6	19	18.5	11.8	10.8	2
327	2	2	4	19	2	3	574	46.9	45.2	46.05	11.8	13.5	15.1	9.2	9.6	1
327	2	2	3.5	19	1	3	581	47	45	46	11.7	15.4	15.3	10.9	11	1
328	1	2	5.25	17	1	3	599	45.74	42.97	44.355	11.1	20.9	17.9	14.2	12.9	2
328	1	2	5.75	17	2	4	601	46.11	43.51	44.81	11.2	17.8	14.8	13.6	13.4	1
329	2	3	7.25	24	1	2	534	43.2	42.2	42.7	11.7	18.8	17.5	12.4	11.6	2
329	2	3	7.25	24	2	2	541	43.5	42.3	42.9	11.9	15	15.2	10.5	10.7	1
330	1	1	2.25	20	1	2	527	40.5	40.2	40.35	12.5	14.6	15.5	9.9	10.1	2
330	1	1	2.75	20	2	2	530	41.1	40.4	40.75	12.7	16.3	16.1	11.1	10.9	2
331	1	2	3.25	18	1	2	524	45.9	44.3	45.1	11.87	20.6	21.1	11.4	9.7	1
331	1	1	1.75	18	2	2	531	45.6	43.8	44.7	11.5	12	12.5	9.7	10.8	2
332	1	2	3.5	19	2	3	555	44.4	42.2	43.3	11.8	15.2	14.7	11.1	11.3	2
332	1	2	4.75	19	1	3	555	43.8	42.2	43	11.9	18.7	18.7	11.4	10.5	2
333	2	3	7.5	20	2	3	565	45.2	43	44.1	12	16.7	19.5	8.8	8.1	2
333	2	3	7	20	1	3	571	45	42.7	43.85	12	17	17.7	10.5	10	1
334	2	1	2	32	1	2	521	44	43.3	43.65	12	12.7	13	10	10.9	1
334	2	2	3.5	32	2	2	528	43.9	43	43.45	11.9	15.2	16.3	9.9	9.9	1
335	1	1	1.25	26	1	3	559	44.1	42.8	43.45	11.9	23.6	21.6	13.9	11.7	1
335	1	1	2.25	26	2	3	561	43.85	41.7	42.775	12	25.7	23.7	14.3	11.4	2
336	2	2	5.25	27	1	3	565	42.6	41.9	42.25	11.8	12.5	11.8	10.8	11.9	1
336	2	2	4.5	27	2	3	574	42.2	41.3	41.75	11.9	14	15.5	9.4	9.7	1
337	2	2	5	17	2	3	558	45	43.2	44.1	11.7	13.7	12.5	11.4	12.2	1
337	2	2	5.5	17	1	3	564	45.1	42.8	43.95	11.6	16.4	15.2	12	11.9	2
338	1	2	3.5	22	1	3	584	41.6	40.6	41.1	11.7	18.8	20.2	10.4	9.2	2
338	1	2	3.5	22	2	3	591	41.9	40.5	41.2	11.7	17.8	16.1	12.6	12.1	1
339	2	3	10.25	32	2	2	535	45.7	45.4	45.55	11	13.6	13.1	10.8	11.5	2
339	2	3	8.75	32	1	2	538	45.9	45.5	45.7	11.1	21.9	21.2	12.6	10.7	2
340	2	2	4.25	32	1	2	534	46.3	44.9	45.6	11.2	16.9	15.8	11.9	11.7	1
340	2	2	4.5	32	2	2	544	46.1	45.1	45.6	11	16.4	14.5	12.5	12.5	1
341	2	1	2.75	23	2	3	578	41.5	40.6	41.05	12.1	13.5	13.4	10.5	11.2	1
341	2	2	3	23	1	3	580	41.6	40.6	41.1	12.1	15.5	15.6	10.7	10.7	2
342	1	1	2.25	19	1	2	524	41.8	40.8	41.3	11.7	20.6	22.2	10.5	8.7	1
342	1	1	2.25	19	2	2	530	42	40.6	41.3	11.8	19.1	20.1	10.8	9.5	2
343	2	2	3.25	19	2	3	555	45.7	43	44.35	12.2	19.7	19	12.1	10.9	1
343	2	2	4.75	19	1	3	556	45.7	43	44.35	12.1	15.8	16.7	10.2	10	2
344	2	3	12.25	37	1	3	550	43.6	42.8	43.2	11.6	20.5	19.1	12.8	11.5	1
344	2	3	14.25	37	2	3	556	44	42.2	43.1	11.6	17.2	15.4	12.6	12.3	1
345	1	2	3.25	17	1	3	570	43.8	42.1	42.95	12.5	14.7	13.4	11.6	12.1	1
345	1	1	1	17	2	3	577	44.2	42.2	43.2	12.6	14.6	11.9	12.8	13.5	2
346	2	2	5.25	30	2	3	555	44.7	42.3	43.5	11.9	14.2	14.4	10.4	10.8	2
346	2	3	6	30	1	3	559	45.1	42.6	43.85	11.7	17.2	15.9	12.1	11.8	2
347	1	3	7	17	2	2	530	41.2	40.6	40.9	12.3	16.5	17.3	10.3	10	1
347	1	3	8.25	17	1	2	534	41.7	40.9	41.3	12.1	14.6	15.5	10	10.2	2
348	1	2	5	22	2	3	574	42.7	41.5	42.1	11.5	11.9	12	10	11.2	1
348	1	2	5.25	22	1	3	576	43.3	41.7	42.5	11.6	14.2	12.6	11.8	12.5	1
349	1	3	7.25	32	1	3	570	41.8	40.9	41.35	12.2	14.4	12.7	12	12.6	2
349	1	3	7	32	2	3	579	41.8	40.6	41.2	12.3	14.4	12.6	11.9	12.6	1
350	2	1	2.5	33	2	3	591	41.9	41.3	41.6	11.7	17.4	15.8	12.4	12.1	2
350	2	1	2.5	33	1	3	592	42	41.5	41.75	11.7	18.6	15.8	13.6	13	1
351	1	2	4.5	35	1	2	512	41.4	41.2	41.3	12.1	13.6	15.1	9.2	9.7	1
351	1	2	4	35	2	2	513	43	40.3	41.65	12.1	16.2	17.8	9.7	9.3	2
352	1	1	0.75	21	2	3	589	42.5	42.2	42.35	11.8	18.2	14.8	14	13.7	1
352	1	1	0.75	21	1	3	592	42.6	42.3	42.45	11.9	19.1	14.5	15.1	14.7	2
353	1	2	5.5	20	1	3	559	40.9	40.3	40.6	12.3	16.9	16.4	11.4	11.1	2
353	1	2	5	20	2	3	560	40.4	39.7	40.05	12.2	16.2	15.7	11.3	11.2	1
354	2	3	8.75	19	1	3	565	42.7	41.7	42.2	11.2	14.5	16.7	8.8	8.9	2
354	2	3	8.25	19	2	3	569	42.2	41.3	41.75	11.2	17.2	16.7	11.6	11.1	1
355	2	2	4.75	21	1	1	499	46.7	44.4	45.55	11.7	19.7	19.6	11.7	10.4	1
355	2	2	4.25	21	2	2	511	46.7	43.9	45.3	11.9	17.1	17.8	10.6	10	2
356	1	2	4.5	18	1	1	477	41.6	41.1	41.35	12.3	12.3	15.3	7.8	8.5	2
356	1	2	3.5	18	2	1	491	41.4	41	41.2	12.3	9.5	12.6	7.2	8.7	2
357	2	3	7.25	23	1	2	510	43.2	42.8	43	12.3	15.7	17.4	9.4	9.2	1
357	2	3	7.25	23	2	2	511	43	42.9	42.95	12.2	15	17.2	8.9	8.9	2
358	1	2	4.75	40	1	3	563	43.6	42.1	42.85	11.8	18.1	17.2	11.9	11.3	2
358	1	2	5.5	40	2	3	567	43.5	42.4	42.95	11.8	18.6	16.5	13	12.4	2
359	2	2	4.75	40	1	3	597	43.6	42.7	43.15	12	13.7	14	10.2	10.8	1
359	2	2	5	40	2	4	606	43.8	42.8	43.3	12	14	12.3	11.9	12.6	1
360	1	2	4.75	22	1	3	564	43.1	41.1	42.1	12.5	14.8	13.1	12	12.5	2
360	1	2	4.5	22	2	3	568	43.1	40.8	41.95	12.5	12.3	12.7	9.9	10.9	1
361	2	2	5.25	32	1	3	551	46.5	45.1	45.8	11.5	13.8	14.9	9.6	10.1	1
361	2	2	4.5	32	2	3	561	46	44.5	45.25	11.5	13.2	12.9	10.5	11.4	2
362	2	2	4	33	2	3	569	44.8	42.9	43.85	11.9	13.5	13.9	10.1	10.8	2
362	2	2	3.5	33	1	3	572	45.6	42.5	44.05	11.7	16	16.8	10.3	10.1	1
363	2	2	4.5	22	2	2	527	42.8	41.8	42.3	12.1	16.8	16.2	11.5	11.2	2
363	2	2	4.75	22	1	2	532	42.8	42	42.4	12.1	19.1	18.7	11.8	10.7	2
364	1	3	8	23	2	1	497	43.6	43.5	43.55	11.7	20.4	23.7	9.2	7.2	2
364	1	3	8	23	1	2	507	43.8	43.6	43.7	11.6	20.6	22.8	10.1	8.2	2
365	1	2	4	30	1	3	572	43.8	42.5	43.15	11.8	19.6	20	11.3	10	2
365	1	2	3.75	30	2	3	580	44.1	42.6	43.35	11.7	16.3	16.3	11	10.8	2
366	2	2	3.75	26	1	2	527	44.3	42.9	43.6	12.2	14.3	15.1	9.9	10.3	1
366	2	1	2	26	2	2	541	44	42.6	43.3	12.2	13.7	14.3	10	10.6	2
367	1	2	3.25	22	2	2	537	43.5	42.5	43	11.6	16.4	17.7	9.9	9.5	2
367	1	2	4.5	22	1	2	538	43.6	42.7	43.15	11.4	19.2	19.3	11.4	10.2	1
368	2	2	4.5	27	1	3	555	45.9	45	45.45	10.7	16.9	13.8	13.5	13.5	2
368	2	2	4	27	2	3	560	46.3	44.7	45.5	10.8	19.1	15.7	14.1	13.5	2
369	1	1	2	19	2	2	529	43.7	42.8	43.25	12.1	13.9	13.3	11	11.6	1
369	1	1	2.25	19	1	2	533	43.7	42.6	43.15	12.1	15.9	16.2	10.7	10.6	1
370	1	2	4.75	28	2	3	565	44.3	43.5	43.9	12	16.7	15.8	11.7	11.5	2
370	1	2	5	28	1	3	565	44.3	44	44.15	12	15.3	14	11.8	12.1	2
371	1	2	3.75	19	2	3	560	43.5	41.2	42.35	11.8	15	16.1	9.8	9.9	1
371	1	2	4.5	19	1	3	568	43.3	41.8	42.55	11.8	13.4	11.9	11.6	12.6	1
372	2	3	9.25	18	1	3	555	47.5	44.8	46.15	11.7	17.4	16.2	12.1	11.7	1
372	2	3	7.75	18	2	3	561	46.4	44.6	45.5	11.9	17.7	16.5	12.1	11.6	2
373	2	2	5.75	18	1	2	549	41.6	41.1	41.35	11.6	11.2	12.1	9.3	10.6	1
373	2	2	5.75	18	2	3	555	41.9	40.9	41.4	11.6	12.4	12.1	10.4	11.5	1
374	2	3	6	24	1	3	562	45.9	44.7	45.3	11.6	18.3	18.6	11.1	10.3	1
374	2	2	4	24	2	3	569	46.2	44.6	45.4	11.5	18.8	18.2	11.9	11	1
375	1	2	3.25	31	1	3	556	43.73	41.56	42.645	12.4	13.5	13.9	10.1	10.8	2
375	1	1	2.25	31	2	3	558	44.1	42.1	43.1	12.4	12.5	11.6	10.9	12.1	1
376	1	2	5	39	1	3	574	42.2	41.2	41.7	11.4	14.8	12.3	12.7	13.3	1
376	1	3	6.25	39	2	3	574	42.3	40.9	41.6	11.4	16.4	15.3	11.8	11.7	2
377	2	2	4.5	29	1	2	527	42.2	41	41.6	12	17.5	18	10.8	10.1	2
377	2	2	4.5	29	2	2	534	42.5	41	41.75	11.9	13.2	11.8	11.4	12.4	1
378	1	2	4	18	1	2	514	43.9	42.2	43.05	11.3	17.7	16.7	12	11.5	2
378	1	2	3.25	18	2	2	525	44	42.1	43.05	11.2	17.5	15.4	12.8	12.5	1
379	1	1	2.25	20	1	2	515	42.1	40.3	41.2	12.7	14.9	15	10.6	10.9	1
379	1	2	3	20	2	2	516	41.7	40.2	40.95	12.6	12.1	12.9	9.5	10.5	1
380	1	2	3.5	20	2	3	586	42.1	40.4	41.25	12.1	22.5	19.9	14.2	12.4	1
380	1	2	3.5	20	1	3	587	41.9	40.6	41.25	12.2	23.1	21.7	13.4	11.2	2
381	2	3	7.5	22	1	2	548	44.6	42.9	43.75	12.1	12.8	13.2	10	10.9	2
381	2	3	7.5	22	2	3	553	44.7	42.8	43.75	12.2	13	14.2	9.4	10.1	1
382	2	2	4.5	29	1	2	510	46.3	44.7	45.5	11.4	16.9	17.1	10.9	10.5	2
382	2	2	4.75	29	2	2	520	45.8	44.8	45.3	11.4	16	17.8	9.4	9.1	1
383	2	2	5.5	29	1	2	549	43.9	43.5	43.7	12	15.1	14.6	11.1	11.4	2
383	2	2	5.5	29	2	3	551	44.3	43.5	43.9	12	13.3	12.9	10.7	11.5	2
384	2	2	3.5	25	2	3	588	42.8	42	42.4	12.4	14	12.2	12	12.7	1
384	2	2	4.25	25	1	3	589	42.4	41.5	41.95	12.5	16.2	16.3	10.8	10.7	2
385	1	2	4	27	1	3	564	40.3	39.5	39.9	12.2	16.8	17.8	10.2	9.7	1
385	1	2	4	27	2	3	569	40.6	39.8	40.2	12.2	18.3	17.6	11.9	11.1	2
386	2	3	8.75	31	1	3	583	46.3	44.3	45.3	12	15.2	14.3	11.5	11.7	1
386	2	3	6.5	31	2	3	585	46.2	43.9	45.05	11.9	15.8	12.5	13.4	13.8	1
387	1	3	8.25	28	2	3	584	44.89	42.9	43.895	11.5	21.2	21.4	11.7	9.9	2
387	1	3	8.75	28	1	3	585	45.73	43.73	44.73	11.5	21.6	20.4	12.9	11.2	1
388	1	2	4	23	2	2	544	42.4	41.1	41.75	12.3	15.9	16.7	10.2	10	2
388	1	2	3.75	23	1	3	551	42.7	41.2	41.95	12.3	13	13.7	9.8	10.6	2
389	1	2	3.5	23	1	3	580	43.9	42.5	43.2	12	20	20.2	11.5	10.1	2
389	1	2	3.5	23	2	3	580	43.4	42.1	42.75	12	18.7	18.1	11.9	11	1
390	2	2	5.5	17	1	3	575	47.9	45.7	46.8	11.2	12.4	11.5	11	12.2	1
390	2	2	5.75	17	2	3	582	47.3	45.9	46.6	11.2	12.8	10.9	11.8	13	1
391	1	3	6.25	31	2	1	496	43.6	42.2	42.9	-0.36	10.9	10.8	9.9	11.5	2
391	1	2	5	31	1	2	502	44.1	42.2	43.15	12.1	11	11	10	11.5	1
392	2	3	10	26	1	2	530	43.5	42.4	42.95	-0.29	15.5	16.1	10.3	10.3	1
392	2	3	9.25	26	2	2	540	43.7	42.3	43	-0.22	11.8	15.2	7.5	8.2	2
393	2	3	6.25	21	1	3	550	44.1	43.5	43.8	11.9	14.9	13.5	11.8	12.2	2
393	2	2	4.5	21	2	3	562	44.1	43	43.55	12	16.3	13.3	13.3	13.5	1
394	2	3	7.75	37	1	3	569	45.2	44.3	44.75	11.5	16.3	14.8	12.2	12.2	1
394	2	3	6.5	37	2	3	570	45.2	43.7	44.45	11.6	18.5	16	13.3	12.7	1
395	1	2	4	22	2	3	561	43.8	42.6	43.2	11.8	17.1	16.8	11.3	10.9	1
395	1	2	3.5	22	1	3	562	44.2	42.8	43.5	11.9	17.5	18.6	10.3	9.6	2
396	1	2	3.25	40	1	3	596	40.9	40.4	40.65	12.7	19.6	15.3	14.9	14.3	1
396	1	2	3.5	40	2	3	596	41.3	40.5	40.9	12.7	19.6	17.1	13.6	12.7	1
397	1	2	4.25	17	2	2	517	44.1	43.4	43.75	11.6	16.2	17.5	9.9	9.6	1
397	1	2	4.25	17	1	2	518	44.7	43.4	44.05	11.5	14.1	12.9	11.5	12.1	1
398	1	2	5.25	37	2	2	544	45.2	44.3	44.75	12.1	12.5	9.3	12.8	14.2	2
398	1	3	6.25	37	1	3	551	44.6	44	44.3	12.3	13.1	13.1	10.3	11.1	2
399	2	2	3.75	27	1	4	600	43.6	42.6	43.1	11.8	17.9	16.1	12.6	12.2	2
399	2	1	2	27	2	4	605	44.3	42.9	43.6	11.8	17.5	14.5	13.5	13.4	1
400	2	2	3.75	30	2	2	527	45.2	44.5	44.85	11.3	14	14.7	10	10.5	1
400	2	2	3.5	30	1	2	529	45.4	44.3	44.85	11.5	15.8	17	10	9.8	2
401	1	2	5	19	1	2	523	43.4	41.5	42.45	12.7	18.3	17.7	11.7	11	1
401	1	2	4.5	19	2	2	526	43.6	41.6	42.6	12.5	18.5	17.8	12	11.1	1
402	1	2	3	18	1	2	522	44.3	42.3	43.3	11.8	16.8	18.4	9.8	9.2	2
402	1	1	2.75	18	2	2	528	43.88	41.7	42.79	11.7	15.1	16.6	9.5	9.4	2
403	1	2	3.5	21	1	2	511	45.6	43	44.3	12.4	14.4	16.5	8.9	9	2
403	1	1	2.5	21	2	2	516	45.5	43.4	44.45	12.3	18.2	19.2	10.5	9.5	2
404	2	2	5.75	38	2	3	578	44.6	43.5	44.05	11.5	18.6	19.8	10.4	9.3	1
404	2	2	5	38	1	3	583	44.5	43.4	43.95	11.5	19.9	18.4	12.8	11.6	2
405	1	1	2.5	17	1	2	511	45.1	43.5	44.3	11.8	12.2	12.4	10.1	11.2	2
405	1	1	1.75	17	2	2	513	45.3	43.3	44.3	11.9	12.6	12.2	10.6	11.6	2
406	2	2	4.25	18	1	3	554	43.1	42.5	42.8	11.5	13.9	15	9.6	10	2
406	2	2	3.75	18	2	3	558	44.6	42.4	43.5	11.5	16.2	17	10.3	10	1
407	2	2	5.5	32	2	2	549	45.3	44	44.65	11.9	14.3	13.2	11.4	12	1
407	2	3	7.25	32	1	3	556	45.5	44.5	45	11.9	19.1	17.9	12.4	11.5	1
408	1	2	3.75	37	2	2	547	44.5	43.9	44.2	11.2	19.4	18.1	12.6	11.6	1
408	1	2	4.5	37	1	3	550	44.2	43.8	44	11.3	18.8	18.1	11.9	11	1
409	1	1	1	21	1	2	503	44.5	42.6	43.55	12.1	13	14.6	9.1	9.7	2
409	1	1	0.5	21	2	2	515	44.5	42.7	43.6	11.9	13.1	13.9	9.7	10.4	2
410	2	2	4	30	1	2	549	41.4	40.5	40.95	12.7	14.8	15.1	10.4	10.7	2
410	2	2	3.75	30	2	3	550	42.3	40.6	41.45	12.7	15.6	16.1	10.4	10.3	1
411	1	2	3	27	1	2	537	41	40.4	40.7	12.1	11.3	11.3	10	11.4	2
411	1	2	3.25	27	2	2	538	41.6	40.7	41.15	12.1	15	13.7	11.7	12.1	2
412	1	2	4	34	1	2	544	45.7	44.6	45.15	10.6	13.6	11.8	11.9	12.8	1
412	1	2	4.5	34	2	3	555	45.5	44.6	45.05	10.7	15.1	13.7	11.9	12.2	2
413	1	1	2.5	20	1	3	582	42.3	41	41.65	12.4	17.1	16.2	11.8	11.5	2
413	1	1	2.75	20	2	3	582	42.4	41.4	41.9	12.3	14.5	13.9	11.1	11.5	2
414	2	1	2.25	40	1	3	569	43.8	42.7	43.25	11.8	16.2	15.5	11.5	11.4	2
414	2	1	2	40	2	3	578	44.5	43	43.75	11.6	17	16	11.9	11.6	1
415	1	2	4	23	1	3	562	41.7	40.7	41.2	12.4	13.8	14.7	9.8	10.2	2
415	1	2	3.75	23	2	3	570	42	40.5	41.25	12.5	15.1	16.1	9.9	10	2
416	2	3	6.25	28	1	3	595	43.8	43.2	43.5	12.1	21.7	20	13.3	11.6	1
416	2	2	5.75	28	2	4	603	44.9	43.8	44.35	12.1	20.7	19.3	12.9	11.5	2
417	1	2	3	25	1	3	553	39.7	38.8	39.25	12.8	22	24.7	9.9	7.5	2
417	1	2	3	25	2	3	562	39.6	38.7	39.15	12.6	13.9	16.4	8.5	8.8	1
418	2	2	5.25	34	1	2	530	45	43.8	44.4	11.6	17.8	16	12.7	12.3	1
418	2	2	5.75	34	2	2	534	46.1	43.7	44.9	11.6	17.6	17.1	11.5	11	2
419	2	2	3.75	36	2	3	551	45.8	44.7	45.25	11.6	20.1	18.1	13.2	12	2
419	2	2	5.75	36	1	3	564	45.6	45	45.3	11.4	18.4	16.9	12.6	11.9	1
420	1	2	4.75	23	2	3	577	43.8	41.9	42.85	11.3	18.2	16.2	12.9	12.4	1
420	1	2	4.25	23	1	3	586	44.3	42.1	43.2	11.2	17.8	15	13.4	13.1	1
421	1	2	4	29	1	3	563	43	42	42.5	12.1	18.3	16.6	12.6	12	1
421	1	2	4.5	29	2	3	575	43.3	41.8	42.55	11.7	17.3	17.5	11	10.5	2
422	2	3	6.75	25	2	2	539	47.3	45.3	46.3	11.7	17.1	18.6	9.9	9.2	2
422	2	2	4.5	25	1	2	541	47.9	45.4	46.65	11.4	16.6	17.2	10.6	10.2	1
423	1	2	4.5	18	2	3	560	43.6	41.4	42.5	12.2	16.7	16.1	11.4	11.2	1
423	1	2	4.5	18	1	3	567	44.3	41.3	42.8	12.1	15	14.4	11.2	11.5	2
424	1	3	7	19	1	3	565	42.9	42.1	42.5	12.5	18.3	17.4	12	11.3	2
424	1	3	6.5	19	2	3	569	43.2	42.1	42.65	12.7	17.1	16.2	11.8	11.5	1
425	1	3	7.25	18	1	3	594	46	45.1	45.55	11.5	19.7	18.6	12.4	11.3	2
425	1	3	6	18	2	3	596	46.3	44.3	45.3	11.7	21.6	19.6	13.5	11.8	1
426	1	2	3.5	19	1	2	502	41.7	40.5	41.1	12.5	14.3	15.1	9.9	10.3	1
426	1	2	3.5	19	2	2	506	41.5	40.4	40.95	12.5	13.4	11.7	11.7	12.7	1
427	1	3	7.25	29	2	4	617	42.9	42	42.45	12.1	18.4	16	13.2	12.7	2
427	1	3	7	29	1	4	621	43	41.8	42.4	12.2	20	17.6	13.5	12.5	1
428	2	2	5.5	32	2	3	550	41.9	41.4	41.65	11.7	16.3	15.2	11.9	11.8	2
428	2	2	4.5	32	1	3	561	42.1	41.1	41.6	11.6	18.3	17.4	12	11.3	2
429	1	3	7	35	1	3	570	43.6	42.3	42.95	12.9	21	19.2	13.2	11.7	1
429	1	3	7.75	35	2	3	580	43.6	42.3	42.95	12.9	21.1	19.7	13	11.5	2
430	1	2	5.25	19	1	2	548	42.8	41.6	42.2	11.9	18.1	16.4	12.6	12.1	1
430	1	2	5.75	19	2	3	552	43	41.9	42.45	11.9	15.4	14.6	11.4	11.6	1
431	2	2	5.25	25	2	2	515	44.7	44.3	44.5	11.2	17.8	17.2	11.7	11.1	2
431	2	2	5.5	25	1	2	520	44.9	44.6	44.75	11.1	14.1	14.8	9.9	10.3	2
432	1	2	3.25	17	1	2	529	41.5	41.3	41.4	12.4	16.3	15.9	11.3	11.1	1
432	1	2	3.25	17	2	2	533	41.5	40.9	41.2	12.2	15.6	15.6	10.7	10.8	2
433	2	2	3.25	18	2	3	593	47.7	45	46.35	11.5	23.8	18.6	16.5	14.6	1
433	2	2	4.75	18	1	3	596	48.2	45.2	46.7	11.5	22.8	18.6	15.4	13.7	1
434	2	3	6.25	37	2	2	535	45	44.7	44.85	10.8	16.9	18.4	9.9	9.3	2
434	2	2	5	37	1	2	541	44.8	43.6	44.2	10.9	14.2	14.4	10.3	10.8	1
435	2	2	4.5	18	1	2	531	42.9	42.6	42.75	11.5	17.7	16.2	12.4	11.9	2
435	2	2	3.5	18	2	2	541	42.8	42.3	42.55	11.5	19	17.6	12.6	11.7	2
436	2	2	4.75	37	1	2	520	45.5	44.4	44.95	11.4	11.1	11.9	9.3	10.7	1
436	2	2	4.75	37	2	2	524	45.6	44.5	45.05	11.4	14.7	16.2	9.5	9.6	1
437	1	2	5.25	18	2	2	546	44.2	41.9	43.05	12.5	14	14.5	10.1	10.6	1
437	1	2	5.75	18	1	3	550	44.6	42.2	43.4	12.5	13.4	14.1	9.9	10.5	2
438	1	2	4	18	1	2	517	40.7	40.1	40.4	12.4	18.6	19	11.1	10.1	1
438	1	2	3.5	18	2	2	526	41.1	40.1	40.6	12.4	16.5	17.1	10.5	10.2	2
439	2	2	3.75	29	2	2	546	44.5	43.5	44	11.7	14.2	12.3	12.1	12.8	2
439	2	2	5.25	29	1	2	548	44.8	43.3	44.05	11.6	14.8	13.2	12	12.5	1
440	1	2	4	31	2	2	538	44.9	43.6	44.25	11.6	16.5	16	11.4	11.2	1
440	1	2	5	31	1	2	538	45	43.5	44.25	11.5	15.3	14.4	11.4	11.7	1
441	1	3	6.5	33	1	3	554	44.1	42.8	43.45	11.6	14.8	16	9.7	9.8	2
441	1	3	6	33	2	3	559	43.77	41.94	42.855	11.6	17.4	17.7	10.9	10.3	2
442	2	1	2.5	30	1	2	548	46.2	45.1	45.65	11.3	15	12.3	12.8	13.4	2
442	2	1	2.5	30	2	3	555	46.3	44.9	45.6	11.2	13	9.5	13.1	14.4	1
443	2	2	5.75	26	1	3	568	43.5	42.3	42.9	12.2	15.7	15.4	11.1	11.1	2
443	2	2	5	26	2	3	576	43.8	42	42.9	12.2	16.9	16.3	11.6	11.3	2
444	2	2	3.5	40	1	2	500	45.8	44.8	45.3	11.7	13.7	14.2	10.1	10.6	2
444	2	2	3	40	2	2	501	46.1	44.7	45.4	11.8	11.2	11.9	9.4	10.8	1
445	1	2	4.5	19	1	2	544	44.9	43.3	44.1	11.7	14.4	14	11	11.4	1
445	1	2	5.25	19	2	2	544	44.5	43	43.75	11.9	14	12.7	11.6	12.3	1
446	1	2	3.75	20	1	4	604	44.2	43.7	43.95	11.4	15.9	13.4	12.8	13.1	2
446	1	2	3.5	20	2	4	610	45	43.4	44.2	11.4	18.4	15.7	13.5	13	1
447	2	3	8	27	1	2	508	45.1	43.4	44.25	12.2	10.1	12.7	7.7	9.1	2
447	2	3	7.75	27	2	2	509	45	43.2	44.1	12.2	10.5	13.8	7.3	8.5	2
448	1	2	3.5	25	2	3	550	42.5	40.8	41.65	12.8	15.6	16.7	10	9.9	2
448	1	2	4.5	25	1	3	563	42.1	40.6	41.35	12.7	16.3	17	10.3	10.1	2
449	1	1	2.25	31	2	2	501	42.8	41.7	42.25	11.4	15.4	15.7	10.6	10.6	1
449	1	1	2.5	31	1	2	505	42.9	42.1	42.5	11.4	16.9	17.4	10.6	10.2	1
450	1	2	5.75	19	2	3	576	46.4	44.1	45.25	11.9	16.7	14.5	12.7	12.7	1
450	1	3	6.25	19	1	3	582	46.4	44.5	45.45	10.9	18.9	17.4	12.6	11.8	2
451	2	1	0	39	2	1	485	45.7	44	44.85	11.7	14.4	13.6	11.2	11.7	2
451	2	1	0.75	39	1	1	487	45.7	44	44.85	11.7	14.1	13.7	10.9	11.4	1
452	2	2	4.5	33	1	2	547	45	43.8	44.4	11.8	17.4	15.6	12.6	12.3	1
452	2	2	3.75	33	2	3	552	45.2	43.8	44.5	11.8	16.7	17	10.8	10.4	2
453	1	1	0	21	2	3	555	42.3	40.5	41.4	12.2	16	14.8	11.8	11.9	1
453	1	1	0.5	21	1	3	557	42.6	40.4	41.5	12.2	14.2	11.6	12.6	13.5	1
454	2	1	2	24	1	2	503	45.9	44.2	45.05	11.7	7.2	9	7.8	10.2	1
454	2	1	1.75	24	2	2	507	46.7	44	45.35	11.6	7.9	8.3	9.1	11.5	1
455	2	3	6	26	1	2	518	43.9	42.8	43.35	11.3	13.9	16.2	8.7	8.9	2
455	2	3	6	26	2	2	519	44	43	43.5	11.3	16.2	17.8	9.6	9.3	2
456	1	3	9	22	1	2	541	44.9	43.7	44.3	11.8	18.5	18.7	11.3	10.3	2
456	1	3	8.75	22	2	2	546	44.4	43.3	43.85	11.7	20.2	19.3	12.4	11.1	1
457	2	2	3.25	36	1	3	591	47.5	44.9	46.2	11.2	12.8	10.4	12.2	13.4	1
457	2	2	3.25	36	2	3	598	47	44.9	45.95	11.3	14	12.1	12	12.8	1
458	1	1	0.5	21	1	3	562	43	41.7	42.35	12.6	12	11.8	10.3	11.5	1
458	1	1	0	21	2	3	563	43	41.4	42.2	12.5	14.2	13.9	10.8	11.3	2
459	2	3	9.25	33	2	3	597	45	43.6	44.3	11.4	19.9	19.5	11.9	10.6	2
459	2	3	13.75	33	1	4	600	45.6	44.5	45.05	11.4	19	18.3	12	11	1
460	1	2	3.75	18	1	2	523	43.1	42.1	42.6	12.1	17.6	17.6	11.2	10.6	2
460	1	2	3.5	18	2	2	535	43	41.9	42.45	11.9	15.9	16.2	10.7	10.6	2
461	1	2	4.75	17	2	3	567	43.1	41.9	42.5	12.3	22.3	20.3	13.6	11.8	2
461	1	2	5.25	17	1	3	572	42.9	41.9	42.4	12.2	24.6	22.5	14.2	11.6	2
462	1	3	7	18	1	4	600	41.7	40.5	41.1	11.5	12.2	12.2	10.2	11.3	2
462	1	3	7.25	18	2	4	606	41.7	40.8	41.25	12	10.1	11.6	8.5	10.1	1
463	1	1	2.25	18	1	3	571	43.9	42	42.95	12	15.3	13.1	12.4	12.9	2
463	1	1	1.5	18	2	3	580	43.9	41.4	42.65	11.9	18.1	15.8	13.1	12.6	2
464	1	3	6	18	1	3	552	42.3	40.2	41.25	12.8	19.7	19.3	11.8	10.6	2
464	1	2	4.25	18	2	3	556	42.9	39.4	41.15	12.9	17.4	16.2	12.1	11.7	1
465	1	2	5.25	19	1	2	537	41.4	41.2	41.3	12.2	23.1	22.1	13	10.8	1
465	1	2	5	19	2	2	538	41.4	41	41.2	12.2	21.3	22	11.4	9.5	2
466	1	2	5.5	19	2	2	535	43.39	41.72	42.555	11.9	17.4	15.2	12.9	12.6	2
466	1	3	6.25	19	1	2	543	43.9	42.4	43.15	11.9	16.9	16.9	11	10.7	2
467	2	2	3	31	2	2	548	46	45.8	45.9	11.5	11.9	12.2	9.8	11	2
467	2	2	3.5	31	1	3	552	45.8	45.6	45.7	11.6	14.3	14.6	10.3	10.7	1
468	1	2	4.75	38	2	3	551	41.9	41.9	41.9	11.7	16	14.4	12.2	12.3	2
468	1	2	4	38	1	3	552	42.1	41.6	41.85	11.9	16.6	15.4	11.9	11.8	2
469	2	2	4.5	30	2	2	520	43.3	42.8	43.05	12	16.2	15.8	11.2	11.1	1
469	2	2	4.25	30	1	2	525	43.3	42.7	43	12	13.4	12.4	11.1	12	2
470	1	2	4.25	39	2	2	526	45.3	42.5	43.9	12	12.7	12.2	10.7	11.7	2
470	1	2	5.75	39	1	2	531	45.5	43.8	44.65	11.9	13.5	13.8	10.2	10.8	1
471	2	3	7.25	18	2	3	583	46.1	44	45.05	11.7	15.2	14.7	11.1	11.3	2
471	2	3	8.25	18	1	3	584	45.8	44.4	45.1	11.7	16.5	16.3	11.2	11	1
472	1	1	0.25	19	2	3	574	43	42	42.5	11.6	15.5	14.4	11.7	11.9	1
472	1	1	1.25	19	1	3	586	43.1	42.1	42.6	11.6	15.6	15	11.3	11.4	2
473	1	2	4	23	1	2	531	42	41.6	41.8	11.7	14.3	13.9	10.9	11.4	1
473	1	2	4.5	23	2	2	538	42.4	41.2	41.8	11.8	17.1	16.9	11.2	10.8	2
474	1	2	4	27	2	2	549	46.1	43.1	44.6	8	19	17.4	12.7	11.8	1
474	1	2	4.5	27	1	2	549	45.4	43.1	44.25	11.5	18.7	18.1	11.9	11	1
475	2	2	4.75	22	1	2	520	44	42.8	43.4	12.3	18.7	20.1	10.4	9.2	1
475	2	2	4	22	2	2	527	44	42.6	43.3	12.2	16.1	16.6	10.6	10.3	1
476	2	2	5	34	2	3	595	44.5	42	43.25	11.5	14.6	14.5	10.7	11.1	1
476	2	2	5.25	34	1	4	601	44.1	42.1	43.1	11.7	13.3	13.5	10.3	11	2
477	1	2	4.25	28	1	2	536	44	41.7	42.85	12.3	13.2	13.2	10.4	11.2	1
477	1	2	4.25	28	2	2	542	44.4	41.9	43.15	12.3	12.5	13.3	9.6	10.5	2
478	2	2	3.5	33	1	1	499	46.5	44.8	45.65	12.4	10.2	12	8.4	9.9	2
478	2	2	3.25	33	2	2	509	46.2	44.5	45.35	12.3	11.8	13.1	9	10.1	1
479	1	3	6	22	1	3	599	41.7	40.7	41.2	12.3	20.1	17.5	13.7	12.7	1
479	1	2	5.25	22	2	4	609	42.2	40.5	41.35	12.3	23.1	20.2	14.5	12.6	2
480	1	3	6.75	22	2	2	525	45	43.4	44.2	11.9	14.4	14.5	10.5	10.9	1
480	1	2	5.75	22	1	2	527	45.1	43.5	44.3	12.1	12.3	13	9.6	10.6	1
481	1	2	5	28	2	2	527	43.7	42.3	43	11.9	19.1	19	11.6	10.5	1
481	1	2	5.5	28	1	2	530	43.6	42.6	43.1	12	17.7	18.2	10.8	10.1	2
482	2	1	1.75	40	1	3	550	41	40.8	40.9	11.9	11	11.9	9.2	10.6	1
482	2	1	2	40	2	3	563	41.3	40.9	41.1	11.6	13.1	13.6	10	10.8	1
483	1	3	8.25	24	2	4	608	47.5	45	46.25	11.5	15.2	14.8	11	11.2	2
483	1	3	8.5	24	1	4	608	47.1	45	46.05	11.5	15.5	15.3	11	11.1	1
484	2	3	6.5	23	1	3	560	46.5	44.3	45.4	11.7	8.7	12	6.9	8.6	1
484	2	3	7	23	2	3	568	45.8	44.3	45.05	11.6	18.9	17.4	12.6	11.8	1
485	1	3	8.5	23	2	2	517	44.4	43.4	43.9	11.6	9.7	12.9	7.2	8.7	1
485	1	3	7	23	1	2	524	44.5	43.6	44.05	11.6	10.1	13.6	7.1	8.3	1
486	2	2	4.75	22	1	4	608	42.7	41.8	42.25	11.8	19.2	15.6	14.3	13.7	1
486	2	2	4	22	2	4	620	42.8	41.6	42.2	11.9	18.4	15.8	13.4	12.9	2
487	2	2	4	37	2	3	552	44.5	43.2	43.85	11.9	15.8	14.5	11.9	12.1	1
487	2	2	4	37	1	3	557	44.2	42.5	43.35	11.9	14.5	12.2	12.4	13.1	1
488	1	2	3.75	37	1	3	559	44.1	43.8	43.95	11.6	15.5	15.5	10.8	10.8	1
488	1	2	3.25	37	2	3	560	43.8	43.6	43.7	11.6	15.9	16.5	10.4	10.2	2
489	2	2	3	31	1	3	572	44.6	43.5	44.05	11.3	21.5	20.2	12.9	11.2	2
489	2	2	3	31	2	3	586	44.5	43.9	44.2	11.3	13.5	11.9	11.7	12.6	2
490	1	3	6.5	20	1	4	643	42.6	42.2	42.4	11.8	18.7	15.7	13.8	13.2	2
490	1	3	6	20	2	4	644	42.4	41.8	42.1	11.9	20.5	17.6	14	12.9	1
491	2	2	5.25	33	1	2	505	45.6	44.7	45.15	11.4	12.2	14.9	8.1	8.8	2
491	2	2	5.5	33	2	2	508	45.2	45	45.1	11.3	13.3	17.4	7.2	7.3	1
492	1	2	3.75	21	1	3	581	44.6	42.6	43.6	11.7	18.3	17	12.4	11.7	2
492	1	2	4	21	2	3	591	45.1	42.7	43.9	11.7	15.9	15.2	11.5	11.5	2
493	2	1	0	37	2	3	598	44.8	41.8	43.3	11.7	21.2	20.6	12.3	10.7	1
493	2	2	5.75	37	1	4	600	43.6	42.6	43.1	11.7	19.4	17	13.4	12.6	1
494	1	2	5	23	1	3	567	44.1	42.7	43.4	11.9	23.1	20	14.7	12.7	1
494	1	2	4.75	23	2	3	572	44.2	42.4	43.3	12	18.8	18.3	11.8	10.8	1
495	2	2	4	35	1	2	507	42.9	41.5	42.2	12.5	14.3	16.1	9.1	9.3	2
495	2	1	2.75	35	2	2	510	42.9	41.9	42.4	12.4	14.4	15.6	9.6	9.8	2
496	1	3	6.5	24	1	2	531	41.6	39.9	40.75	12.2	23.2	22.6	12.8	10.4	1
496	1	3	6.25	24	2	2	533	41.6	39.8	40.7	12.2	20.2	19	12.6	11.3	1
497	2	2	5.25	32	1	2	501	45.2	44.2	44.7	11.4	14.6	15	10.3	10.6	1
497	2	2	5.5	32	2	2	510	45.4	44.1	44.75	11.3	13.1	13.7	9.8	10.6	2
498	2	2	3	28	1	2	503	43	42.2	42.6	11.9	10.6	13.6	7.5	8.7	1
498	2	2	3.25	28	2	2	509	43.5	42.1	42.8	11.9	10.6	13.7	7.4	8.6	2
499	2	2	5	31	1	2	508	43.6	42.8	43.2	11.9	15.4	14.1	11.8	12.1	2
499	2	2	5.5	31	2	2	508	43.5	42.9	43.2	11.9	17.4	16.7	11.8	11.3	1
500	1	3	6.5	37	1	3	578	45.1	44.7	44.9	11.4	13.4	12.9	10.7	11.5	2
500	1	2	5.5	37	2	3	583	45.5	44.2	44.85	11.5	14.1	12.9	11.5	12.2	2
501	2	2	5.25	20	2	2	542	44.4	43.2	43.8	12	13.7	13	11	11.8	2
501	2	2	5.75	20	1	2	544	44.4	43.5	43.95	12	14	13.7	10.7	11.3	1
502	1	2	4.75	21	1	3	552	41.5	40.9	41.2	11.7	13.2	14.4	9.5	10.1	2
502	1	2	4.75	21	2	3	557	41.8	41.1	41.45	11.7	13.2	14.3	9.5	10.1	1
503	2	2	4.5	28	1	2	518	44.3	43.3	43.8	11.6	17.8	17.8	11.2	10.5	1
503	2	2	4.25	28	2	2	519	44.8	42.9	43.85	11.6	15.5	15.4	10.9	11	1
504	2	2	3	22	2	2	535	46.6	45.1	45.85	11.8	15.3	14.7	11.3	11.5	1
504	2	1	2	22	1	2	543	46.7	45.1	45.9	11.9	13.6	13.1	10.8	11.5	2
505	2	3	7.25	23	1	3	564	44.6	43.5	44.05	11.9	17.6	17	11.7	11.2	1
505	2	2	4.75	23	2	3	566	44.6	43.5	44.05	11.8	15.3	14	11.8	12.1	1
506	2	2	5.25	22	1	2	535	45.1	42.8	43.95	11.8	18.1	16.7	12.4	11.8	2
506	2	2	4.75	22	2	2	541	45.4	42.8	44.1	11.7	14.6	14.7	10.5	10.8	1
507	2	2	5.25	27	1	1	497	44.4	43.6	44	11	11.7	15	7.5	8.3	2
507	2	2	4.5	27	2	2	500	44.7	43.3	44	11.1	9.3	11.1	8.2	9.9	2
508	2	3	9	20	1	2	536	44.1	43.2	43.65	11.7	19.5	19.6	11.5	10.2	2
508	2	3	9.5	20	2	3	550	44.4	43.5	43.95	11.8	19.9	19.6	11.8	10.5	1
509	1	1	2.75	19	2	3	559	44.2	42.8	43.5	12.3	16.5	16.7	10.8	10.5	1
509	1	1	1.75	19	1	3	570	44.1	42.9	43.5	12.4	16.3	17.3	10.2	9.8	1
510	1	1	2.5	21	1	2	518	45.9	45.2	45.55	11.8	9.9	10.9	9	10.7	2
510	1	1	2.75	21	2	2	522	45.8	44.8	45.3	11.8	11.8	13.1	9.1	10.2	2
511	1	1	2.5	34	2	2	515	43	41.6	42.3	11.7	8.3	9.4	8.5	10.7	1
511	1	1	2.5	34	1	2	517	42.7	41.2	41.95	11.8	9.3	9.6	9.3	11.3	2
512	1	2	4.25	20	1	2	542	45.4	44.2	44.8	11.1	11.8	12.8	9.3	10.4	1
512	1	2	4.25	20	2	2	544	45.5	44.3	44.9	11.2	9.1	10.8	8.3	10.2	2
513	2	1	2.5	25	1	2	531	45.8	44.9	45.35	11.6	13.5	13.5	10.4	11.1	1
513	2	1	2.5	25	2	2	532	46.1	44.7	45.4	11.7	12.6	14.2	9	9.8	1
514	1	1	2.5	23	1	3	550	44.7	43.7	44.2	12.1	12.9	13.8	9.6	10.4	1
514	1	1	2.25	23	2	3	560	44.8	43.4	44.1	11.9	12.1	14	8.6	9.5	2
515	2	3	9.5	24	1	2	544	42.7	42.3	42.5	11.8	17.4	16	12.3	11.9	1
515	2	3	9.25	24	2	3	550	42.5	41.9	42.2	11.9	16.6	16.1	11.4	11.1	2
516	2	2	3.75	32	1	2	543	44.7	43.6	44.15	11.5	13.3	13.7	10.1	10.8	1
516	2	2	3.5	32	2	3	556	44.1	43.5	43.8	11.5	15.4	14.7	11.4	11.6	1
517	1	1	2.75	20	1	4	603	41.6	39.9	40.75	11.9	15.6	13.2	12.7	13.1	1
517	1	1	2.75	20	2	4	608	41.7	39.9	40.8	12	15.6	14.4	11.8	12	1
518	1	3	6.25	22	2	2	542	44.4	43.5	43.95	11.3	14.7	14.8	10.5	10.8	2
518	1	3	6.5	22	1	2	547	44.3	43	43.65	11.4	14.1	14.5	10.2	10.7	2
519	1	1	2.75	19	1	2	542	44.3	43.8	44.05	11.2	14.6	14.6	10.6	11	1
519	1	1	2	19	2	2	543	44.5	44.1	44.3	11.3	18.2	16.2	12.9	12.4	1
520	2	3	9.75	23	1	3	561	45.5	44.2	44.85	11.3	16.4	15.3	11.8	11.7	1
520	2	3	9.5	23	2	3	566	45.3	44	44.65	11.3	14.9	15	10.6	10.8	1
521	2	2	3.75	22	1	2	518	44.3	44	44.15	12	17.1	16.7	11.4	11	2
521	2	2	3.5	22	2	2	523	44.6	43.6	44.1	12	13.9	14.3	10.2	10.7	1
522	2	3	6	20	1	3	575	41.5	39.6	40.55	12.5	16.7	17.1	10.6	10.3	2
522	2	3	6	20	2	3	575	41.4	39.7	40.55	12.4	16.1	17.7	9.7	9.3	1
523	2	1	2.75	38	1	2	513	44.9	44.6	44.75	11.2	17.1	17	11.2	10.8	1
523	2	1	2.75	38	2	2	518	44.7	44.2	44.45	11.4	16.3	15.9	11.2	11.1	1
524	2	3	7.25	36	1	2	532	43.5	42.7	43.1	12	17.8	17.2	11.7	11.1	1
524	2	3	8.5	36	2	2	537	43.3	42.7	43	12.1	22	21	12.8	11	1
525	1	1	2	18	2	3	563	43.7	42.1	42.9	11.5	15.1	15.3	10.6	10.8	2
525	1	1	1.5	18	1	3	564	43.9	42	42.95	11.5	14.5	14.6	10.6	10.9	2
526	1	2	4	17	2	2	522	44.7	42.4	43.55	12.2	13.1	12.7	10.6	11.5	1
526	2	2	4.25	17	1	2	526	44.5	42.3	43.4	12.1	12.8	12.9	10.2	11.1	1
527	1	1	2	18	1	2	549	43.8	42.1	42.95	11.7	11.7	11.8	10	11.3	1
527	1	1	2.75	18	2	3	557	42.9	41.6	42.25	11.7	11.3	10.8	10.4	11.9	1
528	1	2	4.75	18	1	3	554	43	41.3	42.15	12	23.7	25.5	11	8.1	2
528	1	2	4.25	18	2	3	556	43.3	40.5	41.9	12	20.8	20.7	11.8	10.2	1
529	1	2	3.5	18	1	3	583	45.3	43.1	44.2	11.9	18.1	17.7	11.6	10.9	1
529	1	2	3.5	18	2	3	583	44.5	42.7	43.6	12.2	16.8	16.8	11	10.7	1
530	2	2	4	32	2	2	526	47.7	46.2	46.95	11.4	11.6	12	9.7	10.9	2
530	1	2	4	32	1	2	528	47.2	46.2	46.7	11.5	11.1	12.1	9.2	10.5	2
531	2	3	6.75	22	1	3	559	41.9	40.6	41.25	12.3	14.1	14.8	10	10.4	1
531	1	3	6.25	22	2	3	561	41.6	40.6	41.1	12	14.4	12.4	12.2	12.9	1
532	1	2	3.75	23	1	2	509	44.2	42.8	43.5	11.7	13.1	14.4	9.3	10	1
532	2	2	3.75	23	2	2	512	43.9	43.1	43.5	11.6	12.6	13.1	9.9	10.8	1
533	2	2	4	19	1	3	585	44.6	42.5	43.55	12	13	12.2	10.9	11.9	1
533	1	2	3.75	19	2	3	590	44.6	42.3	43.45	11.7	11	11	9.9	11.4	2
534	1	1	2.25	23	2	2	515	45.6	42.9	44.25	12.3	16.1	15	11.8	11.8	1
534	1	1	0.75	23	1	2	516	46.6	42.3	44.45	12.2	14.6	14.2	10.9	11.3	1
535	1	2	3	39	1	3	575	42.4	42.2	42.3	11.7	16.3	15.8	11.3	11.2	1
535	1	2	3.5	39	2	3	575	42.5	42.3	42.4	11.7	15.8	15.6	11	11	2
536	1	2	4	17	1	3	589	43.7	42.5	43.1	11.7	18.5	14	14.9	14.6	1
536	1	2	3.5	17	2	3	593	43.8	42.1	42.95	11.6	17.7	14.6	13.7	13.4	1
537	1	2	5	18	1	4	619	44.3	41.8	43.05	11.7	24.8	20	16.3	14.1	1
537	1	2	5.75	18	2	4	620	44.1	41.8	42.95	11.7	22.6	19.9	14.3	12.4	2
538	1	2	5.75	19	2	3	569	44.5	42	43.25	12.3	18.8	17.7	12.2	11.4	2
538	1	3	6	19	1	3	570	44.7	41.8	43.25	12.3	20.3	17.9	13.6	12.4	2
539	1	2	5.5	18	2	3	585	45.9	43.2	44.55	11.3	19.9	16.8	14.1	13.1	2
539	1	2	5.5	18	1	3	586	45.4	43	44.2	11.3	20.7	17.5	14.3	13.1	2
540	1	3	6	30	1	3	561	46.1	45.4	45.75	11.2	16.7	17.7	10.3	9.8	1
540	2	2	5.5	30	2	3	572	46.3	45.3	45.8	11.2	15.6	16.2	10.4	10.3	1
541	2	2	3.25	18	1	3	581	42.4	41.8	42.1	11.1	19.1	16.7	13.3	12.6	1
541	1	2	3.25	18	2	3	581	42.8	41.2	42	11.1	16	14.9	11.8	11.9	2
542	1	2	3.5	17	1	2	544	46.2	44	45.1	11.2	16.8	15.5	12.1	11.9	2
542	2	2	4.25	17	2	2	548	46.8	43.9	45.35	11.1	12.8	9.6	12.8	14.2	2
543	2	2	3.5	18	1	4	617	42.2	40.9	41.55	11.8	24.3	22.3	14.1	11.6	2
543	1	2	3.75	18	2	4	626	42	40.8	41.4	11.8	18.9	16	13.8	13.1	1
544	1	2	4.25	25	1	2	528	43.7	42.7	43.2	12	16.5	17.4	10.2	9.8	2
544	2	2	3	25	2	2	536	43.7	42.7	43.2	12	15.1	16.3	9.7	9.7	1
545	2	2	5.5	18	2	3	583	44.7	43.3	44	11.7	16.6	12.9	13.9	14.2	1
545	2	2	5.25	18	1	3	585	44.6	43.1	43.85	11.7	15.6	12.6	13.2	13.7	2
546	2	2	3.5	32	2	3	560	46.1	43.3	44.7	11.4	16.3	15.9	11.2	11.1	1
546	2	2	4	32	1	3	563	45.4	43.4	44.4	11.5	13.4	13.4	10.4	11.1	1
547	2	1	1.5	25	2	3	566	45.6	44.3	44.95	12.4	13.5	13.9	10.1	10.8	1
547	2	1	2	25	1	3	569	46	44.4	45.2	12.1	16.3	15.7	11.4	11.3	2
548	1	1	1.75	24	2	3	553	43.5	41.8	42.65	12.4	15	14.8	10.8	11	2
548	1	1	2.75	24	1	3	555	43.6	42.2	42.9	12.5	14.5	15.1	10.2	10.5	2
549	1	2	3.25	21	1	2	544	44.9	42.7	43.8	12.4	11.8	11.7	10.1	11.4	2
549	1	1	1.75	21	2	3	552	44.9	42.6	43.75	12.4	11.9	11.8	10.3	11.5	2
550	2	2	5.25	23	2	3	550	46.1	44.3	45.2	11.9	17	16.5	11.5	11.1	1
550	2	3	6	23	1	3	555	46.4	44.6	45.5	11.9	17.8	16.5	12.2	11.7	1
551	1	2	3.75	21	2	2	540	41.9	40.7	41.3	12	15.6	14.9	11.4	11.5	2
551	1	2	4	21	1	2	541	41.6	40.6	41.1	11.9	17.7	16.8	12	11.4	1
552	1	2	3	18	2	3	560	42.8	42	42.4	11.5	15.3	13.3	12.3	12.7	1
552	1	2	4	18	1	3	569	42.9	41.9	42.4	11.5	15.6	16.3	10.3	10.2	1
553	1	1	2.5	18	2	3	576	43.5	42.4	42.95	12.4	14.9	10.7	14	14.8	1
553	1	1	2.75	18	1	3	576	43.6	42.6	43.1	12.5	16.1	11.9	14.3	14.7	1
554	1	1	2.75	18	2	2	534	42.8	41.4	42.1	12.4	12.6	14.3	8.9	9.6	2
554	1	2	4	18	1	2	535	42.3	41.9	42.1	12.5	14	15.8	9.1	9.4	2
555	1	2	4.5	19	2	2	533	43.8	41.9	42.85	12.3	15	16.2	9.8	9.8	2
555	1	2	3.75	19	1	2	539	43.8	42.1	42.95	12.2	16.4	16.6	10.8	10.5	2
556	1	2	3.5	39	2	3	556	46.2	45	45.6	11.5	15.2	15.3	10.7	10.9	1
556	1	2	4.5	39	1	3	560	45.9	44.7	45.3	11.5	14.2	13.1	11.4	12	1
557	1	3	11.5	21	1	2	501	43.9	42.6	43.25	12.3	17.5	18.7	10.2	9.5	1
557	1	3	10.5	21	2	2	507	44.2	42.5	43.35	12.4	17.3	18.5	10.1	9.4	1
558	2	3	6.25	27	1	2	544	44.4	43.8	44.1	11.6	14.9	16.5	9.4	9.4	2
558	2	3	6.25	27	2	2	544	44.7	43.9	44.3	11.5	13.4	15.1	9	9.5	1
559	1	2	4	21	1	4	613	41.5	40.5	41	11.6	11.9	9.9	11.7	13.2	2
559	1	1	0.25	21	2	4	634	41.7	39.9	40.8	11.5	11.8	10	11.5	13	2
560	2	2	4	21	1	1	487	44.9	44.6	44.75	12.1	18.4	18.4	11.3	10.4	1
560	2	2	4.5	21	2	1	487	44.8	44.7	44.75	12.1	16.2	14.7	12.1	12.2	1
561	2	1	2.75	18	1	3	571	43.6	42.6	43.1	11.8	21	19.3	13.2	11.8	2
561	2	2	4	18	2	3	578	43.2	42.4	42.8	11.7	21	19	13.4	12	2
562	2	3	10.5	18	1	2	524	45.6	42.7	44.15	12.3	16.1	16.6	10.5	10.3	1
562	2	3	10.25	18	2	2	525	45.4	42.8	44.1	12.3	15.1	17.1	9.1	9	2
563	1	2	5.75	18	1	4	606	41.8	41.5	41.65	11.6	17.2	17.5	10.9	10.3	1
563	1	2	4.5	18	2	4	616	42.4	41.6	42	11.8	19.3	19.5	11.4	10.2	1
564	1	1	2.5	18	2	2	539	44.2	42.5	43.35	12.4	16	16.3	10.7	10.5	1
564	1	2	3.5	18	1	2	539	44.4	42.6	43.5	12.4	15.8	16.5	10.3	10.1	1
565	1	2	4.75	18	1	3	552	45	43.7	44.35	12	16.5	15.1	12.1	12	1
565	1	2	4.5	18	2	3	557	45	43.5	44.25	11.9	15.2	10.1	14.7	15.6	2
566	1	3	6	18	2	3	558	45.3	43.2	44.25	11.9	16.9	15.6	12.1	11.9	2
566	1	3	6.75	18	1	3	561	45.8	43.3	44.55	11.9	18.4	14.3	14.6	14.3	1
567	2	2	3.75	18	1	2	523	42	41.3	41.65	12.4	13.8	14.9	9.6	10.1	2
567	2	2	3.75	18	2	2	539	42.3	41.4	41.85	12.3	15.7	15.1	11.3	11.4	1
568	2	2	3	37	1	3	565	43.8	43.4	43.6	12.1	19.1	17.6	12.7	11.8	2
568	2	1	2.75	37	2	3	568	44.2	43.4	43.8	12.1	18.6	16.5	13	12.4	2
569	2	2	3.5	18	1	4	605	43.6	41.2	42.4	12.1	20.6	19.7	12.5	11.1	1
569	2	2	3.75	18	2	4	619	43.3	41.1	42.2	12.3	21.9	18.7	14.5	13	2
570	2	2	5.5	22	1	3	562	45.4	43.7	44.55	11.9	19	19	11.5	10.4	2
570	2	2	5	22	2	3	566	45.1	43.6	44.35	12	17.5	17.4	11.2	10.7	2
571	1	3	7.25	18	1	3	559	42.4	41.3	41.85	12	19.2	18.2	12.3	11.4	1
571	1	3	7.75	18	2	3	561	41.7	40.9	41.3	11.9	19.3	18.6	12.1	11	1
572	1	2	4.75	18	2	4	600	47.2	44.3	45.75	11.2	25.7	21.4	16.1	13.5	1
572	1	1	0.25	18	1	4	601	47.4	44.7	46.05	11.2	37.4	34.2	17.5	11	1
573	1	2	3.5	18	1	4	612	40	39.2	39.6	12.8	19.6	17.2	13.5	12.5	2
573	1	2	3.25	18	2	4	626	40.1	39	39.55	12.8	20.9	20	12.6	11	1
574	1	2	3.75	18	2	3	574	45.4	43.9	44.65	11.3	14.1	11.3	12.8	13.7	1
574	1	2	3.75	18	1	3	575	45.1	44	44.55	11.3	14.3	10.5	13.5	14.5	2
575	2	2	3.75	18	2	2	544	46.9	43.6	45.25	11.7	13.7	12.5	11.3	12.1	2
575	2	2	4	18	1	2	545	47.1	44	45.55	11.7	16.2	14.7	12.1	12.2	1
576	2	3	6	17	1	3	555	42.2	40.4	41.3	12.5	15.3	14.2	11.7	12	1
576	2	2	5.25	17	2	3	562	42.9	40.7	41.8	12.6	13.9	13.1	11.1	11.8	1
577	1	2	4.25	18	1	3	590	41.7	41	41.35	11.9	15.4	14.9	11.2	11.3	2
577	1	2	4.5	18	2	3	590	41.7	41	41.35	11.9	16.1	15.8	11.1	11	1
578	1	1	1.5	18	1	2	510	46.9	43	44.95	11.5	16.2	17.3	10	9.7	2
578	1	1	1	18	2	2	511	47.7	43.1	45.4	11.5	18	17.4	11.7	11.1	1
579	2	3	6	25	1	1	468	43.8	42.4	43.1	12.5	13.6	15.5	9	9.4	2
579	2	3	7.75	25	2	1	475	44.2	42.2	43.2	12.7	13.4	15	9.1	9.6	2
580	1	3	7.75	23	1	2	509	45.2	43.5	44.35	11.9	13.9	16.8	8.2	8.4	1
580	1	3	8	23	2	2	514	44.9	43.4	44.15	11.9	13.3	14.7	9.3	9.8	2
581	1	3	7	18	1	2	536	45.3	43.6	44.45	11.7	12.3	13.1	9.5	10.5	1
581	1	3	6.25	18	2	2	537	45.6	43.1	44.35	11.6	11.1	12.1	9.2	10.5	1
582	2	1	1.5	20	1	3	553	44.3	43.2	43.75	12.3	16.7	16.8	10.9	10.6	2
582	2	1	2.5	20	2	3	557	44.6	43.7	44.15	12.2	15.7	15.1	11.3	11.4	1
583	2	1	2	18	2	3	563	45.8	44.1	44.95	11.6	18	15.8	13	12.6	2
583	2	1	2.5	18	1	3	566	46.6	44.8	45.7	11.5	17.5	15.9	12.4	12.1	2
584	1	3	6.25	17	1	3	569	42.5	41.2	41.85	12.5	17.2	17	11.2	10.8	2
584	1	2	5.5	17	2	3	571	42.5	41.1	41.8	12.6	12.8	12.1	10.8	11.8	1
585	1	1	2.5	18	2	3	558	43.5	41.7	42.6	11.5	8.1	7.5	9.8	12.3	2
585	1	2	3.25	18	1	3	562	43.5	41.5	42.5	11.5	11.3	10.7	10.5	12	1
586	1	1	0.75	19	2	3	599	45.1	41.5	43.3	12.4	14	12.7	11.6	12.3	1
586	1	2	4.25	19	1	4	601	44.7	41.9	43.3	12.3	15.4	13.6	12.1	12.5	2
587	1	2	4.25	18	1	3	588	43.1	40.5	41.8	12	15.3	13.5	12.2	12.6	1
587	1	2	4.5	18	2	3	590	43.3	41.1	42.2	12.1	14.7	12.5	12.3	13	1
588	2	1	2.75	27	1	3	554	46.1	45.3	45.7	10.8	11.7	11.7	10	11.3	2
588	2	1	1.25	27	2	3	559	45.9	45	45.45	11.2	12.4	12.3	10.2	11.3	2
589	1	2	4.25	18	1	2	546	42.9	42	42.45	11.8	17.2	17.3	11	10.5	1
589	1	2	4.25	18	2	3	556	43.1	42.5	42.8	11.8	18.3	18.4	11.3	10.4	2
590	2	2	4.5	29	2	3	567	42.2	41.1	41.65	11.6	17	16.7	11.4	11	1
590	2	2	4.5	29	1	3	576	42.5	41.1	41.8	11.7	21.2	21.7	11.5	9.7	1
591	1	3	7	19	1	2	540	46.2	44.3	45.25	11	14.9	15.3	10.4	10.6	1
591	1	3	7.25	19	2	2	541	45.7	44.1	44.9	11	15.3	16.3	10	10	1
592	1	2	4	21	2	3	556	45.8	44.1	44.95	12.1	16.3	15.6	11.5	11.4	2
592	1	2	5.25	21	1	3	563	45.7	44.1	44.9	12.1	17.6	17.2	11.5	10.9	2
593	1	2	3.75	20	2	2	532	45.5	43.4	44.45	11.9	11.7	14.1	8.2	9.1	1
593	1	2	3.75	20	1	2	533	45.5	43.5	44.5	11.7	11.5	12.4	9.4	10.6	1
594	1	2	3.25	20	2	2	542	42.6	41.4	42	11.9	14.4	14.7	10.3	10.7	2
594	1	2	3.75	20	1	2	547	42.8	41.5	42.15	12	15.8	16.4	10.4	10.3	2
595	1	2	3	18	1	2	508	42.9	40.8	41.85	12.6	14.2	14.6	10.3	10.7	2
595	1	1	2.5	18	2	2	510	42.7	40.3	41.5	12.7	12.6	13.7	9.4	10.2	1
596	2	2	3.75	22	2	4	607	44.1	42.5	43.3	11.5	16	13.6	12.8	13	1
596	2	2	4.25	22	1	4	615	44.1	42.4	43.25	11.6	18.2	15.5	13.5	13	2
597	1	3	7.5	18	2	3	566	42.5	40.9	41.7	11.7	16	17.6	9.6	9.3	1
597	1	3	8	18	1	3	571	42.3	40.9	41.6	11.7	18.5	18.6	11.3	10.4	1
598	1	3	8.5	18	1	2	522	46.1	42.9	44.5	12.1	16.1	16.4	10.6	10.4	1
598	1	3	8.25	18	2	2	525	45.5	42.7	44.1	12.1	14.6	15.4	10	10.2	1
599	2	2	4	22	1	2	519	44.1	43	43.55	11.9	13.5	15.1	9.2	9.7	1
599	2	2	3	22	2	2	522	44.2	42.8	43.5	11.9	12.5	13.5	9.4	10.3	1
600	1	2	4.5	18	1	3	574	44.4	41.1	42.75	12.3	15.3	12.9	12.6	13.1	1
600	1	2	5.75	18	2	3	582	44.4	40.9	42.65	12.2	15.2	14.2	11.5	11.8	2
601	1	2	5.75	18	1	4	610	43.5	42.8	43.15	11.8	21.6	20.4	12.9	11.2	1
601	1	2	4.5	18	2	4	616	43.3	42.4	42.85	11.8	20.9	19.5	12.8	11.4	1
602	2	3	6	18	1	3	558	44.1	43.1	43.6	11.6	15.3	14.9	11	11.2	2
602	2	3	6	18	2	3	564	44.7	42.4	43.55	11.5	17.3	16.3	11.9	11.5	1
603	1	1	2.5	17	2	3	568	43.8	42.3	43.05	12	22.1	20	13.7	12	2
603	1	1	2.75	17	1	3	568	44.1	42.1	43.1	12.1	16.6	13.2	13.6	13.8	2
604	2	1	2.75	19	2	3	578	42.2	41.2	41.7	12.1	20.5	19.2	12.8	11.5	1
604	2	1	2.5	19	1	3	579	42.4	41.3	41.85	12.2	17.5	16.3	12.2	11.7	1
605	1	3	6	17	1	3	555	41.4	40.7	41.05	11.2	19.3	20	11	9.8	2
605	1	3	6	17	2	3	559	41.9	40.7	41.3	11	16.3	15.6	11.5	11.4	2
606	2	2	3.75	18	1	4	600	46.9	45.5	46.2	10.9	14.8	11.1	13.6	14.4	2
606	2	2	3.75	18	2	4	603	46.7	44.8	45.75	10.9	18.1	14.2	14.3	14.1	1
607	2	3	8	17	1	3	564	43.5	42.3	42.9	11.6	16.7	17.2	10.7	10.3	1
607	2	3	6.5	17	2	3	566	44.3	42.6	43.45	11.6	16.8	18.2	9.9	9.4	1
608	1	3	6.5	19	2	2	533	42.9	42.1	42.5	12.1	21.6	21.1	12.3	10.5	2
608	1	3	6	19	1	2	540	43	42.1	42.55	12.2	22	21.3	12.7	10.7	2
609	1	2	3.25	18	2	1	498	45.2	42.2	43.7	12.2	15.3	15.4	10.6	10.7	1
609	1	2	4.25	18	1	2	500	44.5	42.1	43.3	12.2	12.2	13.2	9.4	10.3	1
610	1	2	4.5	18	2	3	576	41.5	40.5	41	11.6	16.1	14.9	11.8	11.9	2
610	1	2	5	18	1	3	579	42	40.8	41.4	11.7	16.1	15.5	11.4	11.4	1
611	2	1	2.75	21	1	2	537	44.9	43.7	44.3	11.7	14.2	14.3	10.5	11	2
611	2	1	0	21	2	2	541	45.4	44.2	44.8	11.8	14.6	12.5	12.3	13	1
612	2	1	2	17	2	3	554	44.5	43.6	44.05	11.7	14.9	10.9	13.8	14.6	1
612	2	2	3.25	17	1	3	558	44.5	43.3	43.9	11.6	14.7	12.4	12.5	13.2	2
613	1	1	0.75	33	1	3	594	42.5	41.5	42	12.5	20.2	19	12.6	11.4	2
613	1	1	2	33	2	4	604	42.8	41.7	42.25	12.6	21.5	22.1	11.5	9.5	1
614	1	3	6	18	2	3	566	44.2	42.1	43.15	11.7	15.6	16.3	10.3	10.2	2
614	1	3	6.5	18	1	3	573	43.9	42.4	43.15	11.7	16.9	17.1	10.9	10.4	1
615	2	2	3.25	18	1	3	561	45.4	43.9	44.65	11.9	13.5	11.6	11.9	12.9	2
615	2	1	2.25	18	2	3	563	45.4	43.5	44.45	12.2	16.3	13.5	13.2	13.4	1
616	2	2	4.25	26	2	3	597	43.7	42.8	43.25	11.8	18.8	18.1	12	11.1	2
616	2	2	4.5	26	1	4	601	43.5	42.8	43.15	11.8	18	18.9	10.6	9.7	2
617	1	1	2	39	1	2	543	44.8	44.1	44.45	11	18.7	15.6	13.8	13.3	1
617	1	1	2.75	39	2	2	543	44.4	43.7	44.05	11	18.5	16.7	12.8	12.1	1
618	1	2	3	18	2	3	564	44	42.8	43.4	11.4	15.8	14.5	11.9	12	2
618	1	1	2	18	1	3	565	43.5	42.6	43.05	11.4	17.6	18	10.8	10.1	2
619	1	3	8	17	2	3	551	42.5	40.9	41.7	12	12	11.8	10.3	11.5	1
619	1	3	8.25	17	1	3	554	42.8	41.4	42.1	11.9	13.1	11.6	11.5	12.5	1
620	1	2	3.25	19	1	3	565	45.3	42.3	43.8	11.9	15.9	15.3	11.4	11.4	2
620	1	2	3.75	19	2	3	565	45.1	42.2	43.65	11.9	19	17.4	12.7	11.8	2
621	2	3	7	17	2	3	586	45.1	43	44.05	11.2	16.7	14.8	12.5	12.4	1
621	2	3	8.5	17	1	3	589	44.9	43.5	44.2	11.2	18.6	16.9	12.8	12.1	1
622	1	1	1.75	18	1	3	565	41.8	40.9	41.35	12	16.2	18.1	9.4	9	1
622	1	1	1.5	18	2	3	573	42	40.8	41.4	12	14.7	15.3	10.2	10.4	1
623	1	3	6.75	18	1	2	533	44.9	43.3	44.1	11.6	21.7	19.3	13.9	12.3	2
623	1	2	5.75	18	2	2	542	44.4	43.3	43.85	11.7	23.6	20.8	14.6	12.5	2
624	1	1	1.75	18	2	2	545	41.9	40.3	41.1	12.7	12.7	14	9.3	10.1	2
624	1	1	2.5	18	1	2	547	42	40.4	41.2	12.5	15.2	15.9	10.1	10.2	1
625	1	2	4	20	1	3	563	44.2	42.7	43.45	12.4	18.1	19.1	10.5	9.6	1
625	1	2	4.25	20	2	3	566	44.1	42.5	43.3	12.5	16.2	17.6	9.8	9.4	1
626	1	1	1.5	18	2	2	531	43.2	41.3	42.25	12.9	16.9	15	12.6	12.4	1
626	1	1	1	18	1	2	535	42.8	40.9	41.85	13	15.8	16.2	10.5	10.4	1
627	1	2	5.5	18	2	2	545	44.4	44	44.2	12	16.9	16.1	11.6	11.4	2
627	1	2	5	18	1	3	557	44.8	44.1	44.45	12.1	15.4	14.4	11.5	11.8	2
628	2	3	13.25	18	2	2	549	41.3	39.4	40.35	12.1	12.4	12.5	10.1	11.2	2
628	2	3	14.25	18	1	3	550	40.8	39.6	40.2	12	17.6	17.2	11.4	10.9	2
629	2	2	4.25	17	2	4	627	45.4	44.1	44.75	11.4	21.1	18	14.3	13	2
629	2	2	3	17	1	4	633	45.2	44.5	44.85	11.3	21.3	15.9	16.2	15.1	1
630	2	2	5	17	2	2	509	44.2	44.1	44.15	11	14.2	13.9	10.8	11.3	2
630	2	3	6.25	17	1	2	512	44	43.9	43.95	11	16.1	15.2	11.6	11.6	2
631	2	2	5	18	2	3	597	42.2	41.4	41.8	12.3	13.5	11.1	12.3	13.3	2
631	2	2	5.75	18	1	3	597	42.4	41.6	42	12.3	13.4	15	9.2	9.7	1
632	1	2	5.75	19	2	3	576	44.4	42.3	43.35	12	18	16	12.8	12.4	2
632	1	3	6.25	19	1	3	578	44.5	42.1	43.3	12	17.8	16.6	12.1	11.6	2
633	1	2	4.75	18	2	3	565	42	40.9	41.45	12.8	14.9	16.8	9.2	9.2	1
633	1	2	5	18	1	3	573	42.5	41.1	41.8	12.9	13.6	16.3	8.3	8.6	1
634	1	3	7.25	18	2	2	500	42.2	44.3	43.25	11.6	12.4	12.5	10.1	11.2	1
634	1	3	6.75	18	1	2	509	45	43.8	44.4	11.7	15.7	15.2	11.2	11.3	2
635	1	1	1.25	21	1	2	527	43.3	42.7	43	11.8	17.1	17.6	10.8	10.2	1
635	1	1	1.25	21	2	2	535	43.3	42.2	42.75	11.9	17.6	18	10.9	10.2	1
636	2	1	2	27	2	2	536	45.7	43.4	44.55	11.6	13.3	11.8	11.5	12.5	2
636	2	2	4.75	27	1	2	538	45	43.6	44.3	11.5	12.6	11.4	11.2	12.3	1
637	1	2	5.75	19	2	2	522	43.3	42.7	43	11.9	15.1	17.8	8.6	8.4	1
637	1	2	4.5	19	1	2	532	43	42.6	42.8	11.9	11.3	13	8.7	9.9	2
638	2	2	3	30	1	2	537	44	42.9	43.45	11.9	18.5	17.7	12	11.2	2
638	2	2	5	30	2	2	547	44.2	43.2	43.7	11.8	22.7	20.8	13.7	11.7	1
639	1	3	7.25	18	1	3	561	44	42.3	43.15	11.7	16.8	16.5	11.2	10.9	1
639	1	3	7.25	18	2	3	561	43.5	42.1	42.8	11.6	17	16.1	11.9	11.6	1
640	1	1	2.25	19	2	4	601	44.5	43.3	43.9	11.1	24.7	19.4	16.7	14.6	1
640	1	2	4	19	1	4	603	44.6	43.6	44.1	11.2	19.8	16.3	14.4	13.6	1
641	2	3	6.75	17	1	2	517	46.1	44.7	45.4	12	14.5	15.2	10	10.3	1
641	2	3	6.75	17	2	2	518	45.6	44.3	44.95	12	11.8	13.8	8.5	9.5	2
642	1	2	3.25	18	2	3	557	41.6	40.3	40.95	12.2	15	14.6	11	11.3	2
642	1	2	3	18	1	3	558	41.7	40.4	41.05	12.1	16.5	16.3	11.2	10.9	1
643	1	2	3.25	19	1	2	518	43.4	43	43.2	11.9	20	20.9	11	9.5	1
643	1	2	3.25	19	2	2	529	43.9	43	43.45	11.9	16.2	17.7	9.7	9.3	2
644	1	1	2.75	19	1	3	575	43	42.5	42.75	12	12.5	11.1	11.3	12.6	1
644	1	2	3	19	2	3	578	42.8	42.2	42.5	11.9	12.9	10.9	11.9	13	1
645	1	3	6.25	18	1	3	571	45.2	44.8	45	11.8	15.1	14.9	10.8	11	2
645	1	2	5.5	18	2	3	585	45.4	44.6	45	11.9	16.5	16.7	10.9	10.6	1
646	2	3	9.25	17	2	4	612	44.5	42.7	43.6	12.2	17.1	15.3	12.5	12.3	2
646	2	3	9.75	17	1	4	614	44.9	42.8	43.85	12.3	18.5	15.4	13.7	13.3	1
647	2	1	1.75	34	1	3	553	42.9	41.3	42.1	12.3	13.7	14.3	10	10.6	1
647	2	1	1	34	2	3	554	43.1	41.3	42.2	12.4	15.3	16.4	9.9	9.8	1
648	2	2	5	18	1	3	575	44.6	43.1	43.85	12	12.8	11.3	11.4	12.5	2
648	2	2	4.75	18	2	3	577	44.9	42.9	43.9	12	12	13.2	9.2	10.2	2
649	1	2	4.5	17	1	4	621	40.7	39.6	40.15	12.3	20.4	18.9	13	11.7	2
649	1	2	4.75	17	2	4	624	41.4	40.1	40.75	12.2	24.1	21.3	14.7	12.4	1
650	2	3	8.25	18	1	2	514	45	44.1	44.55	12	13.7	17.1	7.8	8	2
650	2	3	6	18	2	2	522	45.7	43.3	44.5	12.1	11.6	14.4	7.8	8.8	1
651	1	3	7.5	17	1	2	536	43.5	42	42.75	11.6	12.8	13.6	9.7	10.5	1
651	1	3	7.75	17	2	2	542	43.7	42.1	42.9	11.6	15.1	15.9	10	10.1	1
652	2	3	7	31	1	2	545	45	44.1	44.55	12.2	15.7	15.5	11	11	1
652	2	3	7	31	2	2	547	44.7	43.9	44.3	12.3	15.4	15.6	10.7	10.7	1
653	1	2	5.75	18	1	3	568	43.4	42	42.7	11.4	10.8	11.2	9.6	11.1	1
653	1	3	6	18	2	3	577	43.1	42.1	42.6	11.4	10.7	11.1	9.6	11.1	1
654	1	2	3.75	18	1	2	545	45	42.5	43.75	12.5	12.3	11.8	10.6	11.8	2
654	1	2	3.5	18	2	3	556	44.9	42.5	43.7	12.3	13	11.9	11.2	12.2	1
655	1	2	3.75	18	2	4	609	43	41.4	42.2	11.8	18.3	13.5	15.1	14.9	2
655	1	2	3.5	18	1	4	613	42.7	41.5	42.1	11.8	21.2	15.3	16.5	15.6	2
656	2	3	6.75	23	1	3	582	43.4	42.7	43.05	12.2	15.8	15.3	11.3	11.3	1
656	2	3	6	23	2	3	589	43.4	42.7	43.05	12.2	14.4	14.8	10.2	10.6	1
657	2	1	2.75	29	1	4	605	46.6	44.6	45.6	11.2	14	13.1	11.1	11.8	2
657	2	1	2.5	29	2	4	606	46.5	44.7	45.6	11.3	17.1	16.2	11.8	11.5	1
658	2	2	4.25	28	1	3	554	44.7	42.1	43.4	12.3	16.2	16	11.1	11	1
658	2	1	1.5	28	2	3	560	45.1	41.9	43.5	12.3	16.5	17.2	10.4	10.1	2
659	1	2	3.25	23	2	3	578	45.8	42.9	44.35	11.6	17.8	17.6	11.4	10.7	2
659	1	1	2.5	23	1	3	580	45.8	42.7	44.25	11.6	15.9	15.8	11	10.9	2
660	2	3	7.5	17	1	2	542	44.2	42.9	43.55	11.9	19.5	20	11.2	9.9	2
660	2	3	7.25	17	2	2	546	43.7	42.8	43.25	12	16.2	16.3	10.9	10.7	1
661	2	2	3	20	1	3	567	42.2	41.6	41.9	11.9	8.5	9.2	9	11.1	1
661	2	1	2.75	20	2	3	572	42.6	41.7	42.15	12.1	8.7	8.8	9.4	11.6	2
662	2	3	6.25	37	1	2	545	44.1	42.8	43.45	12	8.6	11.4	7.3	9.2	1
662	2	3	7	37	2	2	547	44.1	43.1	43.6	12	8.5	10.7	7.7	9.7	1
663	2	3	10.75	40	1	2	540	46.5	45.2	45.85	11.3	14.4	15.1	10	10.3	2
663	2	3	7.5	40	2	3	550	46	45.8	45.9	11.3	14.7	15.1	10.3	10.6	1
664	2	3	7.25	38	1	2	543	44.2	43.2	43.7	11.7	13.8	13.5	10.7	11.4	1
664	2	3	7.25	38	2	2	546	44.6	43.2	43.9	11.9	16.3	17.6	9.9	9.6	1
665	1	1	2.5	18	1	4	603	42.8	42.3	42.55	11.9	16.3	16	11.1	11	2
665	1	1	0	18	2	4	604	43.1	43.1	43.1	11.9	18.3	14.8	14.1	13.8	1
666	2	3	6.25	18	1	3	553	42.2	40.6	41.4	11.7	21.5	22.8	10.9	8.9	2
666	2	3	6.25	18	2	3	560	41.9	40.7	41.3	11.6	18.9	18.8	11.6	10.5	1
667	1	1	2.5	18	1	3	595	43	42.1	42.55	11.5	15.9	15.2	11.4	11.4	1
667	1	1	2.5	18	2	3	595	43.2	42.3	42.75	11.4	13	11.3	11.7	12.8	1
668	2	3	6.5	18	1	2	541	43.9	42.9	43.4	12.1	14.3	15.1	9.9	10.3	1
668	2	3	7	18	2	2	546	44.2	43.1	43.65	12.1	11.7	12.5	9.4	10.6	1
669	2	3	7.75	18	2	4	610	42	39.9	40.95	12.6	16.7	13	13.9	14.1	1
669	2	3	7.5	18	1	4	614	41.7	40	40.85	12.5	18.4	13.7	15	14.8	2
670	1	3	6	19	1	2	546	45.1	42.5	43.8	12.7	14.3	15.9	9.3	9.5	1
670	1	2	5	19	2	3	562	44.6	42.5	43.55	12.7	13.1	13.2	10.2	11	2
671	2	2	3	33	1	3	565	41.7	40.5	41.1	12.3	13.3	12.8	10.8	11.6	1
671	2	2	3	33	2	3	572	41.3	40.1	40.7	12.4	12.6	12.8	10.1	11.1	2
672	1	1	2.5	39	1	4	601	41.7	41.2	41.45	12.2	17.4	16.9	11.5	11	1
672	1	1	2.5	39	2	4	607	41.5	41.1	41.3	12.1	16.4	16.4	10.9	10.7	2
673	1	3	6	18	1	3	560	40.9	39.6	40.25	12.7	12.6	14.1	9	9.8	1
673	1	3	6.25	18	2	3	565	40.9	39.6	40.25	12.8	13.4	14.5	9.6	10.1	1
674	1	2	3	39	1	3	555	42.5	42	42.25	11.9	12.3	13.7	9.1	10	1
674	1	2	3	39	2	3	559	42.3	42	42.15	-0.26	13.2	14.8	9.1	9.6	1
675	2	2	5.25	38	2	3	556	42.3	41.5	41.9	11.6	17.6	17.9	10.9	10.3	1
675	2	2	5	38	1	3	561	42.4	42	42.2	11.6	13.3	13	10.6	11.4	2
676	2	2	5.25	29	2	2	549	44.3	44.1	44.2	12	16.8	16.5	11.3	10.9	1
676	2	3	6.5	29	1	3	550	45	44.4	44.7	12	17.9	16.1	12.6	12.1	2
677	1	2	5.25	21	2	2	529	43.9	41.5	42.7	11.8	23	20	14.6	12.6	2
677	1	3	7	21	1	2	530	44	42.2	43.1	11.8	21.8	18.9	14.2	12.7	1
678	1	2	4.5	17	1	3	585	43.3	42.3	42.8	12.2	20.6	20.1	12.1	10.7	1
678	1	2	5	17	2	4	605	43.2	42.5	42.85	12.1	21.4	22.1	11.4	9.5	1
679	1	2	4.5	18	2	2	537	42.3	41.2	41.75	11.9	20.5	19.5	12.5	11.2	1
679	1	2	4.5	18	1	2	540	42.7	41.2	41.95	12.1	19.8	18.9	12.4	11.2	2
680	1	1	1.25	18	2	3	595	45.1	41.8	43.45	11.9	19.3	14.9	14.9	14.4	1
680	1	2	3.25	18	1	3	596	44.8	42	43.4	11.9	17.3	14.7	13.2	13	2
681	1	1	2.75	18	2	3	554	46.3	45.3	45.8	11.2	16.7	15.8	11.7	11.5	2
681	1	1	2.75	18	1	3	556	46.1	45.2	45.65	11.1	13.7	12.8	11.1	11.9	2
682	2	3	7.5	18	1	3	554	45.1	43.4	44.25	12	16.5	14.8	12.4	12.4	1
682	2	3	8.25	18	2	3	558	45	43.3	44.15	12	17.6	16	12.5	12.1	1
683	1	3	7.25	18	1	3	562	43.1	41.4	42.25	12.3	15.3	17.1	9.4	9.2	1
683	1	3	6.5	18	2	3	563	43	41.6	42.3	12.2	13.7	15.2	9.3	9.7	1
684	2	3	6.75	20	1	2	516	44.6	43.8	44.2	11.4	14.9	15.8	9.9	10	2
684	2	3	7	20	2	2	522	44.7	43.5	44.1	11.5	13.5	14.5	9.7	10.2	2
685	2	3	9.25	32	2	3	577	45.37	43.41	44.39	11.4	16	12.4	13.7	14.1	2
685	2	3	7.5	32	1	3	578	45.89	43.41	44.65	11.4	17.9	16	12.7	12.3	1
686	2	3	6	31	1	2	511	45.2	44.4	44.8	10.9	14.8	14.5	10.8	11.2	1
686	2	2	5.5	31	2	2	514	45.4	44.6	45	10.9	13.6	13.7	10.4	11	2
687	1	1	1.75	19	1	3	574	42.1	41.2	41.65	12	20.9	19.2	13.2	11.8	1
687	1	1	1.5	19	2	3	578	42.2	41.3	41.75	12.1	15	13	12.2	12.7	2
688	2	3	9.25	18	1	2	518	45.4	44	44.7	11.9	11.6	13.1	8.9	10	2
688	2	3	9.75	18	2	2	518	45.2	43.9	44.55	12.1	12.5	13.1	9.8	10.7	1
689	2	2	5.5	32	1	4	628	45.4	44.2	44.8	11.6	16.7	13.5	13.6	13.7	2
689	2	2	5.25	32	2	4	635	45.4	45.4	45.4	11.6	17.3	13.3	14.3	14.3	1
690	2	2	3.25	19	1	3	560	42.8	41.4	42.1	11.7	19.1	18.8	11.6	10.6	1
690	2	2	3.5	19	2	3	566	42.9	41.3	42.1	11.7	21.5	20.3	12.9	11.2	2
691	1	1	2.5	20	1	2	542	43.5	42.8	43.15	11.9	16.7	15	12.3	12.2	1
691	1	1	2.5	20	2	3	551	43.7	42.8	43.25	11.9	16.7	15.8	11.8	11.6	2
692	2	3	7	34	1	2	513	42.3	41.9	42.1	11.7	14.4	16.3	9	9.2	2
692	2	2	3.5	34	2	2	514	42.7	41.4	42.05	11.7	10.1	12.3	8.1	9.5	1
693	1	1	2.25	25	1	2	544	44.9	42.9	43.9	11.7	11.5	10.9	10.5	11.9	2
693	1	1	1.5	25	2	3	550	45.6	42.1	43.85	11.7	11.7	11.7	10.1	11.4	2
694	2	3	6	22	1	3	576	45.9	44.8	45.35	11.3	16.6	14.3	12.8	12.8	2
694	2	2	5.25	22	2	3	578	45.7	44.5	45.1	11.3	17.3	14.8	13	12.9	2
695	2	3	11.25	18	1	1	493	44.5	43.1	43.8	11.5	16.1	18	9.4	9	1
695	2	3	10.75	18	2	1	496	44.1	42.8	43.45	11.5	14.6	16.6	9.1	9.2	1
696	2	2	4.75	17	1	2	530	43.5	42.2	42.85	12.1	14.2	16.3	8.9	9.1	1
696	2	2	4.75	17	2	2	535	43.9	42.3	43.1	12	13.5	14.7	9.5	10	1
697	1	1	2	30	1	2	518	42.2	42	42.1	12.2	10.7	10.7	9.8	11.4	1
697	1	1	2.25	30	2	2	518	42.5	41.9	42.2	12.3	6.8	8.6	7.7	10.3	1
698	1	3	12.5	22	1	3	578	45.5	44.6	45.05	11.6	14.7	11.8	12.9	13.7	2
698	1	3	10.75	22	2	3	580	45.7	44.3	45	11.6	16.9	9.7	16.7	17.4	2
699	2	3	9.5	19	1	3	551	44.8	44.4	44.6	11.3	19.7	17.6	13.3	12.3	2
699	2	3	9	19	2	3	552	44.9	44.1	44.5	11.2	18.5	15.3	13.9	13.4	2
700	2	2	5.25	18	2	3	560	45.4	43.9	44.65	11.7	15.8	15.4	11.2	11.2	2
700	2	2	4.75	18	1	3	562	45.4	44.1	44.75	11.7	17.1	17.7	10.6	10	2
701	2	2	4.25	19	1	3	578	41	40.6	40.8	11.8	15.4	16	10.3	10.3	1
701	2	2	4.75	19	2	3	579	41.2	40.8	41	11.9	13.6	14.7	9.6	10.1	2
702	1	1	2.25	19	2	3	570	43.2	42.2	42.7	12.2	15	13.6	11.8	12.2	1
702	1	2	3.5	19	1	3	571	42.8	42.5	42.65	12.1	16.9	14.8	12.7	12.6	1
703	1	1	2.75	18	2	2	510	41.9	40.4	41.15	12.3	12.8	13.6	9.7	10.5	1
703	1	1	2.5	18	1	3	599	42.1	40.8	41.45	12.5	13.3	14.9	9.1	9.7	1
704	2	3	7.5	17	1	1	485	44.9	43.9	44.4	11.5	19.4	19.7	11.4	10.1	2
704	2	2	4.75	17	2	1	488	44.1	43.4	43.75	11.6	14.5	15.8	9.6	9.8	2
705	1	2	3.75	22	1	3	584	42.5	41	41.75	12.2	18	17	12	11.4	1
705	1	2	3.75	22	2	3	589	42.2	41.1	41.65	12.1	20.9	20.2	12.3	10.7	1
706	1	2	5.25	18	1	3	560	44.5	42.6	43.55	11.4	18.6	18.5	11.5	10.6	1
706	1	3	6	18	2	3	568	45.3	43.7	44.5	11.5	20	19.6	12	10.7	2
707	2	2	5.5	30	2	3	561	42.7	41.7	42.2	12.5	16.8	17.1	10.8	10.4	2
707	2	2	5.5	30	1	3	569	42.8	41.8	42.3	12.4	16	16.1	10.9	10.7	2
708	2	2	4.75	37	2	3	577	44.4	43.4	43.9	10.7	16.9	17.8	10.3	9.8	2
708	2	2	5	36	1	3	578	44.5	43.8	44.15	10.6	14.7	14	11.2	11.6	2
709	1	2	3	19	2	2	511	45.7	44.1	44.9	11	15.2	15.5	10.5	10.6	1
709	1	2	3.5	19	1	2	511	45.3	43.9	44.6	10.9	13.4	12.7	11	11.8	2
710	1	1	2.25	19	1	3	572	42.5	42	42.25	11.4	15.8	15.7	11	10.9	1
710	1	1	2.25	19	2	3	572	42	41.3	41.65	11.5	13.9	14.4	10.1	10.6	1
711	1	2	4.75	37	1	3	566	42.9	42.1	42.5	12.1	15.7	16.4	10.3	10.2	2
711	1	2	4.25	37	2	3	571	43.2	42	42.6	12.3	16.2	17.1	10.2	9.9	1
712	1	2	3.5	17	2	2	513	41.6	42.3	41.95	11.6	17.2	18.7	9.9	9.2	1
712	1	2	3.75	17	1	2	519	42.7	41.8	42.25	11.5	17.1	18.3	10.1	9.5	1
713	1	2	3.25	20	2	2	530	43.6	42.8	43.2	12.1	13.6	14.9	9.4	9.9	1
713	1	1	2	20	1	2	534	43.7	42.7	43.2	12.1	16.4	17.8	9.8	9.4	1
714	1	2	3.5	20	1	3	551	40.9	40.4	40.65	12.3	13.2	14.5	9.3	9.9	1
714	1	2	3.5	20	2	3	561	41.2	40.4	40.8	12.3	14.6	15.6	9.8	10.1	1
715	2	3	8.25	31	2	3	573	44.3	44.1	44.2	11.4	17.9	17.2	11.8	11.2	1
715	2	3	8	31	1	3	579	43.9	43.7	43.8	11.4	19.9	18.4	12.8	11.7	2
716	2	3	10.75	18	1	3	551	45.3	41.3	43.3	11.7	17.3	15.9	12.2	11.9	1
716	2	3	12.5	18	2	3	556	45.3	41.6	43.45	11.7	14.9	13	12.1	12.7	1
717	2	2	4.5	20	1	3	554	42.8	42.3	42.55	11.4	14.2	14	10.7	11.2	1
717	2	2	4.75	20	2	3	565	43.7	42.3	43	11.1	15.4	16.4	9.9	9.9	2
718	2	2	5.25	22	1	4	618	45.5	43.7	44.6	11.3	15.7	13.7	12.4	12.7	1
718	2	2	5.5	22	2	4	618	45.8	43.9	44.85	11.2	18.8	17.1	12.7	12	2
719	2	2	4.75	21	1	2	521	43.1	42.3	42.7	11.8	14.5	15.5	9.9	10.1	1
719	2	2	4.75	21	2	2	521	43.1	42	42.55	11.8	15.9	16.5	10.5	10.3	2
720	1	2	4	22	1	3	575	43.2	42.7	42.95	12.2	13.3	12.9	10.7	11.5	1
720	1	2	4.25	22	2	3	580	43.6	42.7	43.15	12.2	13.5	13.3	10.6	11.3	1
721	1	2	5.25	19	2	3	551	45	43.2	44.1	11.7	15.1	14.5	11.2	11.4	1
721	1	2	4.75	19	1	3	563	44.8	43.3	44.05	11.5	16	15.5	11.3	11.2	1
722	1	3	6	24	1	2	540	42.5	40.8	41.65	11.8	13.4	14.1	9.8	10.4	1
722	1	2	4.75	24	2	2	546	42.7	40.8	41.75	11.7	13.6	14.4	9.9	10.4	2
723	2	2	5	20	2	3	550	45.2	43.4	44.3	12.2	18.2	17.5	11.8	11.1	2
723	2	2	5.75	20	1	3	552	45.3	43.7	44.5	12.2	18.6	19.6	10.6	9.6	2
724	1	1	2.5	29	2	2	528	42.2	41.1	41.65	13.1	14.2	15.6	9.4	9.7	2
724	1	1	2	29	1	2	533	42.3	41.3	41.8	13.1	14.2	14.2	10.5	11	1
725	2	3	6.25	19	1	2	549	43.5	41.7	42.6	11.9	16	14.5	12.1	12.2	1
725	2	2	5.75	19	2	3	553	44	42	43	11.9	16.8	14.8	12.6	12.5	1
726	1	2	4.75	18	1	2	520	42	40.3	41.15	12.3	13.8	16.7	8.1	8.4	1
726	1	2	5.5	18	2	2	522	41.9	40.7	41.3	12.4	12.1	15.9	7.1	7.7	1
727	1	2	5.25	40	1	3	576	43.2	41.1	42.15	12.1	16.2	14.8	11.9	12	2
727	1	3	8.25	40	2	3	576	43.2	41.2	42.2	12	15.1	14.1	11.5	11.8	2
728	1	2	3.25	20	1	2	539	44.5	42.4	43.45	11.9	19.4	16.4	13.8	13.1	2
728	1	3	6.75	20	2	2	548	44.5	43.1	43.8	11.7	19.6	18	12.9	11.9	2
729	2	3	7	18	1	3	552	45.8	44.5	45.15	11.4	19.8	19.5	11.9	10.7	2
729	2	3	7	18	2	3	559	46.1	44.8	45.45	11.4	19.2	18.2	12.3	11.3	1
730	1	1	1.25	31	1	3	572	44.6	43.1	43.85	12.3	13.7	13.9	10.3	10.9	2
730	1	1	1.5	31	2	3	583	44.4	43.1	43.75	12.3	15	15	10.7	11	1
731	2	3	7.5	18	2	2	509	44.9	43	43.95	11.9	16.1	16.3	10.8	10.6	1
731	2	3	7	18	1	2	511	44.9	43.1	44	11.8	14.8	17	8.9	8.8	1
732	1	1	2.25	19	2	3	579	42.5	41	41.75	11.7	12.1	11.2	10.8	12.1	2
732	1	1	2.25	19	1	3	580	42.3	41.1	41.7	11.8	13	11	11.9	13.1	2
733	2	2	5.75	20	1	3	571	46.5	44.7	45.6	11.8	20.2	18.2	13.3	12.1	2
733	2	3	6	20	2	3	575	47	44.7	45.85	12	21.5	18.6	14.2	12.7	1
734	2	2	4.75	20	1	3	582	44.4	42.9	43.65	11.6	18	17.2	11.9	11.3	2
734	2	2	4.25	20	2	3	587	44.4	42.8	43.6	11.6	16.9	14.9	12.6	12.5	2
735	2	2	5.5	22	1	3	564	43.3	41.6	42.45	12.4	14.4	12.9	11.8	12.5	1
735	2	2	5	22	2	3	570	43.9	42.2	43.05	12.3	16.2	15.6	11.4	11.3	1
736	2	2	3.75	25	1	3	583	47	44.7	45.85	11.8	15.5	15.7	10.7	10.7	2
736	2	2	4	25	2	3	588	47	45.2	46.1	11.7	12.9	13.7	9.7	10.5	1
737	2	3	6.75	24	2	2	536	43.4	41.5	42.45	12.6	17.6	16.2	12.3	11.9	1
737	2	3	6.5	24	1	2	540	43	41.7	42.35	12.4	17.6	17.4	11.3	10.8	1
738	1	1	2.5	19	1	2	519	43.7	42.9	43.3	11.5	14.5	16.4	9.2	9.3	2
738	1	2	3	19	2	2	538	43.9	43.1	43.5	11.2	13.6	15.3	9.1	9.5	1
739	1	1	1	27	1	3	561	44.3	43.3	43.8	11.6	20.9	17	14.9	13.8	2
739	1	1	0.5	27	2	3	563	44.3	43.3	43.8	11.8	22.1	21.8	12.3	10.3	1
740	1	2	3.5	19	2	2	538	43.2	41.2	42.2	12.5	16.2	15.7	11.4	11.3	1
740	1	2	3.5	19	1	2	540	43.6	41.2	42.4	12.3	13.3	13.7	10	10.7	1
741	2	2	3.75	31	1	2	548	44.8	44	44.4	11.2	15	13	12.2	12.7	1
741	2	1	2.75	31	2	2	549	45	43.9	44.45	11.1	16.2	15.2	11.7	11.7	2
742	2	3	6.5	27	1	2	526	45.5	44.3	44.9	11	15.2	16.9	9.4	9.4	1
742	2	3	6.75	27	2	2	528	45.2	43.8	44.5	11.1	15.1	16.4	9.7	9.7	1
743	1	2	4	20	1	3	556	45.2	44.5	44.85	11.3	15.6	16.2	10.4	10.3	2
743	1	2	3.25	20	2	3	561	46.1	44.4	45.25	11.6	13.1	14.7	9.1	9.7	1
744	2	3	10.75	18	1	3	558	45.1	42.9	44	11.8	17.1	16.6	11.5	11.2	2
744	2	3	10	18	2	3	559	44.8	43	43.9	11.8	14.9	13	12.2	12.7	1
745	1	2	3.5	30	2	4	615	42.8	41.8	42.3	12.2	23.1	22	13.2	10.9	1
745	1	2	3.75	30	1	4	618	42.3	41.5	41.9	11.9	19.6	17.3	13.4	12.5	2
746	1	2	5.5	18	1	2	546	43.4	41.9	42.65	11.5	22.6	24	11.1	8.7	1
746	1	2	5.5	18	2	3	553	43.4	41.6	42.5	11.4	18.6	18.2	11.7	10.8	1
747	2	2	3.5	40	1	1	467	45.2	44.9	45.05	11.9	16.2	17.4	10	9.6	1
747	2	2	3.75	40	2	1	474	45.4	44.8	45.1	11.9	15.2	16.6	9.6	9.6	2
748	1	1	2.25	20	2	2	516	43.7	41.4	42.55	12.2	15.8	16.9	10	9.8	2
748	1	2	3.5	20	1	2	524	43.8	42.2	43	12.2	16.8	17.5	10.4	10	1
749	1	3	6	19	2	2	524	45.4	43.8	44.6	11.7	16.7	17.9	10.1	9.6	2
749	1	3	6.25	19	1	2	531	45.1	44	44.55	11.8	17.3	16.4	11.8	11.4	2
750	1	2	4	19	1	3	587	44.6	43.9	44.25	11.5	21	19.5	13.1	11.6	2
750	1	2	4.5	19	2	3	589	44.5	43.5	44	11.6	19.8	18.6	12.6	11.4	1
751	1	3	10.5	21	1	2	513	44.5	42.9	43.7	12.2	18.8	19.1	11.2	10.2	2
751	1	3	10.5	21	2	2	519	44.1	42.7	43.4	12.1	17.9	18.5	10.8	10	2
752	2	2	5.5	24	2	2	524	46.8	45.1	45.95	11	15.2	13.8	11.8	12.1	1
752	2	2	4.5	24	1	3	550	44.7	44	44.35	11.2	15.2	13.8	11.8	12.1	1
753	1	2	5.25	19	1	3	574	44.8	43.2	44	11.7	16	15.8	11	11	2
753	1	2	3.5	19	2	3	576	45	43.2	44.1	11.6	17.5	16.6	11.9	11.5	2
754	2	2	4	19	1	2	526	43.6	43.2	43.4	11.3	11.4	12.1	9.5	10.8	1
754	2	2	3.75	19	2	2	530	44.2	43.2	43.7	11.4	11.6	12.4	9.4	10.6	1
755	1	2	3.75	21	1	2	506	44.1	43	43.55	12	14.5	15.9	9.5	9.7	2
755	1	2	3.75	21	2	2	509	43.9	42.8	43.35	11.9	15	16.7	9.4	9.4	1
756	2	3	6.5	26	2	2	525	46.3	45.4	45.85	11.7	15.8	16.7	10.1	10	1
756	2	3	7.25	26	1	2	525	45.8	45.5	45.65	11.8	17.3	18	10.5	9.9	2
757	1	2	4.75	17	2	2	547	43.1	41.4	42.25	12.6	21.7	20.2	13.1	11.4	1
757	1	2	5	17	1	2	547	43.5	41.1	42.3	12.5	19.9	17.5	13.5	12.5	2
758	1	3	6.25	19	1	3	577	42.8	41.1	41.95	12.1	20.5	19.1	12.8	11.5	2
758	1	2	4.5	19	2	3	588	42.4	40.7	41.55	12.2	16.2	16.5	10.7	10.5	2
759	2	3	7.5	26	1	1	491	45.2	44	44.6	11.9	17.8	17	11.9	11.3	1
759	2	3	6.5	26	2	1	495	45.1	43.7	44.4	11.9	19	17.9	12.3	11.4	1
760	2	3	6.5	26	1	2	522	44	43.6	43.8	11.7	14.7	16	9.6	9.7	1
760	2	3	6.5	26	2	2	528	44.7	44.3	44.5	11.6	14.6	16.2	9.4	9.5	2
761	2	2	4.75	19	1	2	511	42.4	41.8	42.1	12	12.3	12.8	9.8	10.8	1
761	2	2	4	19	2	2	522	42.5	41.5	42	12.2	14	14.1	10.5	11	1
762	2	2	3.25	32	1	2	542	42.5	42.1	42.3	11.6	12.4	13.3	9.5	10.4	1
762	2	2	3.5	32	2	2	544	42.8	42.1	42.45	11.7	12.3	12.7	9.8	10.9	1
763	2	3	6.25	21	1	3	551	42.3	41.6	41.95	11.8	14.5	14.9	10.3	10.6	2
763	2	3	6.5	21	2	3	554	42.1	40.9	41.5	11.8	16.1	15.6	11.3	11.3	2
764	2	2	4.25	19	1	1	494	43.8	42.8	43.3	11.9	12.7	12.8	10.2	11.1	2
764	2	2	4	19	2	1	496	43.8	42.8	43.3	12	12	13.7	8.8	9.8	1
765	2	2	5	21	2	2	535	43.4	41.8	42.6	11.9	21	20	12.6	11.1	2
765	2	2	5.5	21	1	2	535	43.3	42.3	42.8	11.9	23.1	22.4	12.8	10.5	2
766	1	3	6.5	36	1	3	568	44.8	43.2	44	11.6	22.1	25	9.8	7.3	2
766	1	2	5.25	36	2	3	572	44.7	43.3	44	11.7	15.1	13.9	11.7	12	2
767	2	2	5.5	25	2	4	610	44.9	44	44.45	11.7	16.6	15.9	11.6	11.4	2
767	2	3	9.25	25	1	4	615	44.6	43.7	44.15	11.7	12	10.4	11.4	12.8	2
768	2	3	6	26	2	2	541	44.5	42.9	43.7	11.8	18.1	17.8	11.4	10.7	2
768	2	3	6.25	26	1	2	543	45.1	42.8	43.95	11.9	17	16.5	11.4	11.1	1
769	2	2	5.25	18	1	2	515	42.7	41.5	42.1	11.8	18.5	18.2	11.6	10.7	1
769	2	2	5.25	18	2	2	523	42.6	41.6	42.1	11.7	17.2	18.3	10.2	9.6	1
770	1	2	3.75	21	1	2	548	48.6	45.7	47.15	11.3	12.6	10	12.3	13.6	2
770	1	1	1.75	21	2	3	551	49.2	45.1	47.15	11.4	11.7	12.6	9.4	10.5	1
771	1	1	2.75	20	2	1	486	42.6	41.3	41.95	11.9	9.5	12.8	7.1	8.6	1
771	1	2	3	20	1	1	490	42.5	41.7	42.1	11.8	9.3	12.3	7.2	8.9	2
772	1	2	4	20	2	3	565	42.7	41.1	41.9	12.2	11.3	11.1	10.2	11.6	1
772	1	2	4.75	20	1	3	565	43	41.6	42.3	12.2	12.9	13.5	9.8	10.6	2
773	2	2	3	18	1	2	529	43.9	42.9	43.4	12.1	11.4	12.1	9.5	10.8	2
773	2	1	2.75	18	2	2	532	44.3	43.1	43.7	12	11.8	12.3	9.8	10.9	1
774	2	2	3.5	21	1	3	554	44.4	42.8	43.6	12.3	13.3	12.7	10.8	11.6	2
774	2	2	3.5	21	2	3	556	44.5	42.6	43.55	12.3	13.6	12	11.8	12.6	1
775	2	2	4	18	1	2	535	44.9	44.4	44.65	11.1	16.7	16.2	11.5	11.2	2
775	2	2	3	18	2	2	536	44.5	43.7	44.1	11.4	17.8	16.8	12	11.5	1
776	1	2	3.25	20	1	3	590	44.5	43	43.75	11.3	25.6	23	14.7	12	1
776	1	2	3	20	2	3	597	43.9	42.4	43.15	11.3	21.4	17.2	15.2	14	1
777	1	1	2	19	1	2	531	43.9	42	42.95	12	11.1	12.5	8.8	10.1	2
777	1	1	2.75	19	2	2	532	43.9	42.2	43.05	11.8	10.7	11.8	9.1	10.5	2
778	1	1	2.75	18	1	2	544	43.1	41.5	42.3	11.8	17.5	19.9	9.2	8.3	2
778	1	2	3.75	18	2	2	544	42.6	41.3	41.95	11.8	16.4	18.7	9.2	8.6	1
779	1	1	2.25	18	2	3	558	43.5	42.4	42.95	11.7	22	19.2	14.2	12.6	2
779	1	1	2.75	18	1	3	563	42.8	42.3	42.55	11.7	22.3	18.9	14.7	13.1	1
780	2	2	3	18	1	2	508	44.3	42.5	43.4	12.4	11.8	11.9	10	11.2	2
780	2	1	2.75	18	2	2	510	44.1	42.1	43.1	12.5	10.4	12.3	8.3	9.8	1
781	1	1	2.75	19	2	4	615	42.5	41.5	42	11.8	12.9	10.9	11.9	13	1
781	1	2	3.25	19	1	4	618	43.1	42.3	42.7	11.7	13.1	10.2	12.7	13.9	1
782	2	2	4.5	25	1	2	516	39.5	38.9	39.2	12.2	16.9	20.2	8.5	7.6	2
782	2	2	4.5	25	2	2	523	40	39.2	39.6	12.2	15.2	17.2	9.2	9.1	1
783	1	1	1.25	19	2	3	567	45.1	41.9	43.5	12.2	15.3	14.4	11.5	11.7	2
783	1	2	3.25	19	1	3	577	44.9	42.9	43.9	12	16.6	14.5	12.7	12.7	1
784	1	2	4.75	25	1	3	566	42.7	41.5	42.1	11.6	16.7	16	11.6	11.3	2
784	1	2	4.5	25	2	3	576	42.7	41.3	42	11.5	17.2	15.9	12.2	11.9	2
785	2	2	4.75	22	2	3	591	41.5	40.2	40.85	12.5	16.7	19.9	8.5	7.7	2
785	2	3	6.5	22	1	3	593	41.4	40.3	40.85	12.6	17.3	16.3	12	11.6	1
786	1	1	2.75	20	1	1	476	43.3	41.7	42.5	11.9	13.6	14.6	9.7	10.2	2
786	1	2	3	20	2	1	478	42.1	41.8	41.95	11.7	12.5	13.8	9.2	10.1	1
787	2	2	3	18	1	1	488	43.4	42.3	42.85	11.8	14.9	16.8	9.2	9.2	1
787	2	1	1.25	18	2	1	498	43.8	43	43.4	11.8	14.5	15.9	9.5	9.7	2
788	1	3	6	19	1	3	554	45.4	44.7	45.05	11.6	20.6	20.2	12.1	10.6	2
788	1	3	6.25	19	2	3	564	45	44.4	44.7	11.5	20.8	19	13.3	11.9	2
789	1	2	4.75	22	1	3	568	43.3	41.3	42.3	12	15.7	17.2	9.6	9.4	1
789	1	2	5	22	2	3	569	43.2	40.9	42.05	12	12.6	13.1	9.9	10.8	2
790	1	2	3.5	19	1	2	514	45.3	43.4	44.35	11.6	12	14.5	8.2	9	1
790	1	2	3.75	19	2	2	521	45.2	42.9	44.05	11.7	14.9	15.3	10.3	10.5	1
791	1	1	2.25	18	2	3	561	44.2	42.9	43.55	11.4	17.3	16.2	12.1	11.7	1
791	1	1	2	18	1	3	564	44.1	42.9	43.5	11.3	16.6	14.2	12.9	12.9	2
792	1	2	4.25	21	1	2	543	44.1	42.7	43.4	11.5	16.5	15.7	11.6	11.4	1
792	1	2	3.5	21	2	3	562	44.5	43.1	43.8	11.5	18	17.7	11.5	10.8	1
793	1	2	5.5	25	1	2	515	45.3	43.4	44.35	11.8	15.7	15.6	10.9	10.9	1
793	1	3	6	25	2	2	518	44.7	43.4	44.05	11.9	14.4	15.5	9.7	10	1
794	1	2	5	26	1	3	569	44.1	42.7	43.4	11.3	11.5	10.7	10.7	12.1	1
794	1	2	5.25	26	2	3	573	44.5	42.8	43.65	11.3	11.1	10.1	10.8	12.4	1
795	2	2	5.25	19	2	3	556	45.5	44.7	45.1	11	17.4	14.8	13.1	13	2
795	2	2	5.25	19	1	3	562	45.6	45	45.3	11	18.3	15.3	13.7	13.3	2
796	2	3	6	18	1	3	581	45.4	43.4	44.4	11.1	18.5	18	11.8	10.9	1
796	2	3	7.5	18	2	3	581	45.2	43.7	44.45	11.2	22	20	13.6	11.9	1
797	1	2	3.5	18	1	4	607	43.3	42.8	43.05	11	24.5	19.7	16.4	14.2	2
797	1	1	0.5	18	2	4	614	43.3	42.3	42.8	11.1	27.2	21.8	17.3	14.4	2
798	1	2	4.75	17	1	2	528	44.6	44	44.3	11.4	9.8	9.1	10.3	12.3	1
798	1	2	4.25	17	2	2	529	44.7	43.7	44.2	11.5	10.4	10.2	10	11.7	1
799	2	2	4	18	1	2	538	43.7	42.3	43	11.6	15.3	14.7	11.2	11.4	1
799	2	2	4.5	18	2	2	539	44.1	42.6	43.35	11.5	17.6	18.1	10.8	10.1	2
800	2	2	4.75	31	1	2	535	45.3	43.8	44.55	11.8	12.4	13	9.7	10.7	1
800	2	2	3.5	31	2	2	545	45.5	44	44.75	11.9	12.8	14.6	8.9	9.5	2
801	2	2	5.25	19	2	3	565	44.6	43.3	43.95	11.5	14.1	13.1	11.3	12	2
801	2	2	4.5	19	1	3	575	44.5	42.7	43.6	11.6	15.2	14.3	11.5	11.8	1
802	2	2	3.75	19	1	2	523	45.7	43.4	44.55	11.4	15.8	15.7	10.9	10.9	2
802	2	2	5.25	19	2	2	526	45.4	43.4	44.4	11.4	14.7	15.8	9.8	9.9	1
803	2	1	2.75	29	2	2	530	46.6	43.3	44.95	11.1	17.2	18.6	10	9.3	2
803	2	1	2.5	29	1	2	535	45.9	43.8	44.85	11.2	16.5	16	11.4	11.2	2
804	1	2	4.75	32	1	3	550	44.8	42	43.4	12.1	11.6	12.4	9.5	10.7	1
804	1	2	5.25	32	2	3	551	44.6	41.6	43.1	12.3	12.8	13.3	9.9	10.7	1
805	1	1	2.75	18	1	2	547	42.6	41.9	42.25	11.4	15.8	16.2	10.5	10.4	2
805	1	1	1	18	2	3	554	42.8	41.7	42.25	11.3	16.3	16.1	11.1	10.9	1
806	1	2	5.5	25	2	3	559	43.6	41.8	42.7	11.7	16.6	17.3	10.5	10.1	1
806	1	3	6.75	25	1	3	562	44	42.1	43.05	11.7	17.1	17.5	10.9	10.3	1
807	1	2	3.25	20	1	3	571	42.8	42.1	42.45	12.1	14.1	12.5	11.8	12.5	1
807	1	2	3.25	20	2	3	580	43	42.2	42.6	12	16.6	15.5	11.8	11.7	1
808	2	3	7	18	1	3	556	43.3	42.3	42.8	11.2	17	16.1	11.9	11.6	2
808	2	1	2.75	18	2	3	558	43.3	41.9	42.6	11.3	15.1	14.3	11.4	11.7	2
809	1	3	7.25	20	1	2	537	43.6	42.2	42.9	11.7	20	19.1	12.4	11.1	1
809	1	2	5.5	20	2	3	553	43.5	42.2	42.85	11.9	22.4	19.7	14.2	12.5	1
810	1	1	1.5	19	2	3	563	41.6	40	40.8	12	12.1	13.1	9.4	10.4	2
810	1	1	1.75	19	1	3	563	41.3	40	40.65	11.8	13	15.1	8.6	9.2	1
811	2	3	8	20	1	3	552	45.3	44.2	44.75	11.4	20.3	18.4	13.2	12	2
811	2	3	7.75	20	2	3	570	45.5	44.2	44.85	11.5	17.8	16.9	12	11.4	2
812	2	2	3.75	20	1	3	574	44.2	42.1	43.15	12	15.5	16.2	10.2	10.2	2
812	2	1	2.25	20	2	3	577	44.3	42.2	43.25	12.1	17	17.7	10.5	10	2
813	2	3	7.75	21	1	2	534	45.1	43.9	44.5	11.9	14.7	12.4	12.5	13.1	2
813	2	3	8	21	2	2	542	45	43.4	44.2	12.2	18.5	13	15.7	15.5	2
814	1	1	2.75	19	1	2	536	42.2	41.4	41.8	12.1	13.4	13.6	10.2	10.9	1
814	1	1	1.25	19	2	2	539	41.5	40.9	41.2	12.2	15.4	19	8	7.6	2
815	1	2	3	19	1	2	514	44	42.3	43.15	12.3	14.6	14.3	10.9	11.2	2
815	1	2	4.25	19	2	2	516	43.3	42.7	43	12.3	13.7	14.4	9.9	10.5	2
816	1	3	6.75	17	1	2	544	41.6	40.8	41.2	12.4	20.6	19.2	12.8	11.5	2
816	1	3	9	17	2	3	552	42	40.9	41.45	12.3	14.2	13.5	11.1	11.6	2
817	1	2	4.25	19	1	3	558	46.8	43.3	45.05	11.6	16.1	14.7	12	12.1	1
817	1	1	1.75	19	2	3	565	47.7	43.1	45.4	11.5	13.2	12.9	10.6	11.4	1
818	1	1	0.5	17	1	3	568	44.5	41.6	43.05	12.6	10.2	10.5	9.6	11.3	2
818	1	1	1.5	17	2	3	572	44.4	41.9	43.15	12.6	11.4	10.7	10.6	12	2
819	1	1	2.5	19	2	2	507	44.6	44	44.3	11.6	11.4	12.5	9.2	10.4	2
819	1	1	0.75	19	1	2	512	45.2	43.2	44.2	11.6	9.4	10.9	8.4	10.2	2
820	2	1	2	26	2	2	546	44.9	42.1	43.5	11.8	15.2	16.3	9.9	9.9	2
820	2	1	2	26	1	3	555	44.7	42	43.35	11.5	15	15.2	10.5	10.7	2
821	1	1	2	22	2	2	523	43.74	41.69	42.715	12.1	11.3	13.5	8.3	9.4	2
821	1	2	3	22	1	2	528	43.07	41.32	42.195	11.9	12.6	13.4	9.7	10.6	1
822	2	2	3.75	22	2	2	548	45.6	43.4	44.5	12.1	13.1	11.6	11.5	12.5	2
822	2	2	4.5	22	1	2	548	45.6	43.2	44.4	12.1	13.2	12.5	10.9	11.8	2
823	1	2	4.25	19	1	3	593	45.2	43.1	44.15	11.6	21.2	18.1	14.4	13	1
823	1	2	4.75	19	2	4	602	45	42.8	43.9	11.7	24.5	20.9	15.3	13	2
824	2	3	8	20	2	3	565	44.6	43.7	44.15	11.9	15.7	15.7	10.9	10.9	1
824	2	3	8.75	20	1	3	565	44.5	43.8	44.15	11.8	14.8	15.5	10.1	10.3	1
825	1	2	5.25	21	2	2	536	43.3	41.4	42.35	11.4	19.1	17.5	12.7	11.8	2
825	1	2	5.75	21	1	2	537	43.4	41.7	42.55	11.5	18.1	16.2	12.8	12.3	2
826	1	1	1.25	19	2	3	563	42.4	41.9	42.15	11.8	13.4	12.8	10.8	11.7	2
826	1	1	1.25	19	1	3	565	43.4	41.9	42.65	11.8	12.9	10.9	11.9	13.1	2
827	2	3	6.75	30	1	2	545	44.2	43.6	43.9	11.5	14.5	14.3	10.8	11.2	1
827	2	3	6.5	30	2	2	548	44.3	43.3	43.8	11.5	12.8	12.9	10.3	11.2	2
828	2	2	3.75	18	1	2	508	43	42.1	42.55	11.9	12.1	13.2	9.3	10.3	2
828	2	2	3.25	18	2	2	514	43.2	41.8	42.5	11.9	13.2	15.3	8.7	9.2	2
829	1	1	2.75	17	1	3	574	43.9	43.2	43.55	11.5	14.1	12.1	12.1	12.9	2
829	1	2	3.75	17	2	3	582	43.8	42.8	43.3	11.5	13.7	11.2	12.4	13.4	2
830	1	2	5.75	20	1	3	550	41.7	40.7	41.2	12	15.7	15.8	10.7	10.7	2
830	1	2	5.5	20	2	3	566	42.6	41.2	41.9	12	16	16.5	10.5	10.3	2
831	2	3	6	19	1	3	556	42.1	41.7	41.9	11.7	14.2	14.9	9.9	10.3	2
831	2	2	5.5	19	2	3	566	42.1	41.3	41.7	11.7	13.3	15.2	8.9	9.4	1
832	1	2	4.75	18	1	3	568	42.87	40.68	41.775	12.1	15.8	13.5	12.7	13	1
832	1	2	5.25	18	2	3	570	42.4	40.33	41.365	12.1	17.2	15.8	12.2	11.9	2
833	2	2	3.5	20	1	2	524	41.8	40.8	41.3	12.4	14	13.7	10.7	11.3	2
833	2	2	3.75	20	2	2	529	41.8	40.8	41.3	12.3	14.9	15.2	10.4	10.6	1
834	2	1	1.5	18	1	3	555	42.9	42.6	42.75	11.8	18.7	16	13.6	13	2
834	2	1	1.5	18	2	3	565	42.7	41.3	42	11.7	17.3	16.5	11.7	11.3	2
835	1	1	2.75	18	1	2	536	43	41.2	42.1	12	17.3	17.1	11.3	10.8	1
835	1	2	3.75	18	2	2	543	43.1	41.5	42.3	12.1	15.7	15.5	11	11	1
836	1	2	3.75	18	1	2	545	45.61	43.66	44.635	11.9	12.3	12	10.4	11.5	1
836	1	1	2.25	18	2	2	547	46.98	43.01	44.995	12	14.8	14	11.2	11.6	2
837	1	2	4	20	2	2	500	48.3	46.5	47.4	10.9	12.5	13.5	9.4	10.3	2
837	1	2	3.5	20	1	2	501	47.8	46.4	47.1	10.9	14.3	15.4	9.7	10	1
838	1	2	4.25	21	1	2	543	44.2	42.7	43.45	12.6	16.4	18.2	9.6	9.1	1
838	1	2	4.5	21	2	2	546	44	42.7	43.35	12.4	17.4	18.6	10.2	9.5	2
839	1	2	5.25	20	1	3	579	43.1	41.2	42.15	11.9	20	17.4	13.7	12.7	2
839	1	2	4.75	20	2	3	586	43.5	42	42.75	11.7	16.9	15.3	12.3	12.2	2
840	1	2	4	22	2	2	510	41.9	41.7	41.8	12	13.2	16.1	8.1	8.5	2
840	1	2	4	22	1	2	511	41.6	41.5	41.55	12	12.2	15.3	7.7	8.4	1
841	1	2	4.75	19	2	3	558	43	42.7	42.85	11.7	21.3	19.6	13.2	11.7	1
841	1	2	3.5	19	1	3	561	43.6	42.7	43.15	11.8	18.3	17.5	12	11.3	2
842	1	2	4.75	18	1	2	542	45.3	42.7	44	11.3	19	18	12.3	11.4	1
842	1	2	3.5	18	2	3	550	45.5	42.4	43.95	11.3	17.2	14.9	12.9	12.7	2
843	1	1	1.75	20	2	1	490	43.4	42.7	43.05	11.7	9.6	10.1	9.3	11.2	2
843	1	1	2.25	20	1	1	491	43.6	42.8	43.2	11.7	9.9	9.7	9.9	11.7	1
844	1	3	7.25	24	1	2	539	43.3	42.5	42.9	11.4	20.2	21.3	10.8	9.2	1
844	1	3	7.25	24	2	2	540	43.6	42.7	43.15	11.4	18.2	18.2	11.3	10.5	2
845	2	2	4.5	25	2	3	578	43	42.3	42.65	11.9	17	15.6	12.2	12	2
845	2	2	4.75	25	1	3	580	43.2	42.6	42.9	11.8	18.8	17.2	12.7	11.9	2
846	1	1	2.75	18	2	2	511	44.8	44.5	44.65	12	12.5	13.9	9.1	10	2
846	1	1	1.75	18	1	2	512	45.2	44.5	44.85	11.8	13.5	13.9	10.1	10.7	1
847	2	2	3.5	21	1	2	541	43.7	42.9	43.3	11.8	15.7	17.9	9.1	8.8	1
847	2	1	2.75	21	2	2	546	43.7	42.9	43.3	11.9	14.4	12.7	11.9	12.5	2
848	1	2	4.5	18	2	2	533	43.4	8.4	25.9	12.2	12.4	13.8	9.1	9.9	1
848	1	2	4.5	18	1	2	536	43.5	42.7	43.1	12	13.9	15.3	9.4	9.8	1
849	2	2	4.25	17	1	2	538	46.6	44.2	45.4	11.3	13.8	14.9	9.6	10.1	2
849	2	2	4.75	17	2	2	539	46.2	44.2	45.2	11.3	15	15.6	10.2	10.3	1
850	1	2	5.25	19	1	3	587	42.8	40.2	41.5	12.1	13.7	13.9	10.3	10.9	2
850	1	2	5.75	19	2	3	592	43.2	39.9	41.55	11.9	15.4	14.4	11.5	11.8	2
851	1	3	7	18	1	2	540	43.7	43.2	43.45	12	16.9	16.2	11.6	11.3	1
851	1	3	7	18	2	2	542	44.4	43.3	43.85	12	16.5	15.3	11.9	11.8	1
852	1	1	2.25	31	2	3	584	42.5	41	41.75	12.2	18.9	16	13.7	13.1	2
852	1	2	5	31	1	3	591	42.5	41	41.75	12.2	16.2	13.9	12.8	12.9	2
853	2	3	6.5	18	1	3	559	45.4	43.7	44.55	11.4	14.1	14.7	10.1	10.5	2
853	2	2	5.25	18	2	3	560	45.4	43.2	44.3	11.4	13.2	13.1	10.5	11.3	2
854	1	2	5.25	19	1	2	512	44.5	43.5	44	11.9	13.8	12.8	11.3	12	2
854	1	2	5.5	19	2	2	518	44.6	42.9	43.75	11.9	19	16.5	13.4	12.6	1
855	2	2	5.5	19	2	3	552	45.6	42.4	44	11.7	11	12	9.1	10.5	1
855	2	2	5.5	19	1	3	554	45	42.3	43.65	11.8	13.2	14.9	9	9.6	2
856	1	3	6.75	22	2	2	548	43.2	42.5	42.85	12.4	17.5	15.8	12.5	12.1	1
856	1	3	6	22	1	3	552	43.2	42.7	42.95	12.4	19.6	17.5	13.3	12.3	1
857	2	1	2.25	18	2	3	596	46.5	43.5	45	11.7	17.5	16.2	12.2	11.8	1
857	2	2	4.5	18	1	3	596	46.3	43.6	44.95	11.7	19	18	12.2	11.3	1
858	1	1	2.75	20	1	2	540	43	42	42.5	12.5	12	12.8	9.5	10.6	1
858	1	1	0.5	20	2	2	541	43.1	41.8	42.45	12.4	13.5	14.6	9.6	10.1	1
859	1	3	8	18	1	3	577	46.4	45.3	45.85	11.3	15.9	12.7	13.3	13.7	2
859	1	3	6.75	18	2	3	580	47.4	45.6	46.5	11.3	17.2	13.7	13.9	13.8	1
860	1	2	4.25	20	2	3	568	44.3	42.9	43.6	11.5	10.2	9.1	10.7	12.6	2
860	1	2	4.75	20	1	3	573	44.5	43.3	43.9	11.6	13.3	11	12.1	13.2	2
861	1	1	2.75	18	2	3	551	43	41.3	42.15	12.2	15.4	14.3	11.7	12	1
861	1	2	3.5	18	1	3	563	43.3	41.9	42.6	12.1	18	16.6	12.3	11.8	1
862	1	1	1.5	19	2	2	543	45.24	42.59	43.915	11.9	13	12.3	10.8	11.8	2
862	1	1	0.5	19	1	2	545	46.83	43.08	44.955	11.8	13.7	11.8	12	12.9	1
863	1	2	4.25	20	1	3	552	39.5	39.2	39.35	12.1	12.1	14.2	8.5	9.3	2
863	1	2	4.25	20	2	3	554	39.9	39.7	39.8	12.1	16.6	18.2	9.7	9.2	2
864	1	1	1.5	19	2	2	502	42.4	40.4	41.4	12.1	16.3	16.9	10.5	10.2	2
864	1	1	1.5	19	1	2	506	42.4	40.2	41.3	12	19.6	20.9	10.6	9.1	1
865	1	2	3.25	18	1	3	566	45	43.7	44.35	11.4	13.2	13.3	10.3	11.1	2
865	1	2	3.5	18	2	3	576	44.9	43.2	44.05	11.4	16.3	14.9	12.1	12	1
866	1	2	5.25	25	1	3	567	43	41.9	42.45	11.3	20.9	19.7	12.8	11.3	1
866	1	2	4.75	25	2	3	574	42.9	41.9	42.4	11.5	18.5	15.3	14	13.5	1
867	1	2	5.25	17	1	2	528	45.1	44.5	44.8	11.7	19.5	20.2	11	9.7	2
867	1	3	6	17	2	2	541	45.3	44.6	44.95	11.6	12	12.6	9.7	10.8	2
868	1	1	0.75	38	1	3	562	43.3	42.2	42.75	12	18.8	16.3	13.3	12.7	1
868	1	1	2	38	2	3	564	43.5	43	43.25	12	18.1	16.3	12.7	12.2	2
869	1	2	4.75	19	1	2	525	43.7	43	43.35	11.3	15.8	16.8	10.1	9.9	1
869	1	2	5.25	19	2	2	529	44	42.6	43.3	11.3	13	14.1	9.4	10.1	1
870	1	2	4.75	18	1	3	556	45.8	44.5	45.15	11.6	22.5	19.2	14.7	12.9	2
870	1	2	5.5	18	2	3	563	45.1	44	44.55	11.6	18.8	16.4	13.3	12.6	2
871	1	2	5.75	18	1	3	572	41.4	40.6	41	12.3	16.2	17.7	9.7	9.3	2
871	1	3	6.75	18	2	3	578	41.6	40.6	41.1	12	15.1	14	11.5	11.9	2
872	2	2	3.5	30	2	3	581	44.3	43.4	43.85	11.3	14.3	13.9	10.9	11.4	1
872	2	2	3.5	30	1	3	586	44.7	43.8	44.25	11.3	15	14.5	11.1	11.4	2
873	1	1	1	21	2	2	535	44.11	40.34	42.225	12.3	13	12.9	10.4	11.2	2
873	1	1	0.75	21	1	2	537	43.4	40.75	42.075	12.2	11.7	12.9	9	10.1	2
874	2	2	4.25	20	1	2	538	47.57	44.55	46.06	11.9	17.2	16.1	12	11.6	2
874	2	2	5	20	2	2	545	47.55	44.4	45.975	12.1	17.2	15.1	12.8	12.6	1
875	1	2	5.5	18	1	2	523	43.7	42.3	43	12.3	11.3	12.3	9.2	10.5	2
875	1	3	6.75	18	2	2	523	43.5	43	43.25	12.1	11.5	12.6	9.2	10.4	2
876	1	2	4.5	19	1	4	620	41.7	40.2	40.95	11.7	16.6	13.9	13.1	13.2	1
876	1	2	4.25	19	2	4	629	42.4	40.3	41.35	11.8	16.5	13.5	13.3	13.5	1
877	1	2	4	20	1	2	519	44.1	43.1	43.6	12.2	13	16	7.9	8.3	2
877	1	1	1.25	20	2	2	523	44.2	42.6	43.4	12.1	13.9	13.1	11.2	11.9	2
878	2	2	4	17	1	3	556	47.1	45.1	46.1	11.1	12.5	12.8	10.1	11	1
878	2	2	3.75	17	2	3	564	47.9	45	46.45	11	13.8	12.8	11.3	12	1
879	1	2	3.25	19	2	4	623	43.1	42	42.55	11.4	20.8	17.2	14.6	13.5	2
879	1	2	3.5	19	1	4	626	43.5	41.9	42.7	11.4	18.6	13.1	15.7	15.6	1
880	1	2	4.5	18	2	2	544	44.1	43.2	43.65	11.5	20.1	20.1	11.7	10.3	2
880	1	2	4	18	1	2	549	44.1	43.5	43.8	11.4	20.3	20.8	11.3	9.8	1
881	2	3	6.5	27	1	2	519	44.3	43	43.65	11.6	15.4	14.3	11.6	11.9	1
881	2	2	5.5	27	2	2	525	44.9	42.8	43.85	11.6	16.8	12.8	14.2	14.4	1
882	2	3	6	36	1	2	525	43.8	42.8	43.3	11.5	14	15.5	9.4	9.7	2
882	2	2	4	36	2	2	528	43.8	42.5	43.15	11.5	12.2	13.5	9.1	10	1
883	1	1	0.75	18	1	3	550	41.1	40.5	40.8	12	12	12.9	9.4	10.5	2
883	1	1	1	18	2	3	559	41.2	40.9	41.05	12	12.3	11.9	10.5	11.7	2
884	1	2	3.75	17	2	3	578	42.9	41.4	42.15	11.9	20.7	19.5	12.8	11.3	1
884	1	2	3	17	1	3	582	42.3	41.1	41.7	11.9	16.4	15.9	11.4	11.2	1
885	1	2	3.75	18	1	3	576	41.7	41	41.35	12	18.7	17.1	12.7	11.9	2
885	1	1	0.25	18	2	3	580	41.7	41	41.35	12	21.2	18.6	14	12.5	2
886	2	2	3	18	1	3	592	44	42.4	43.2	11.7	17.1	15.6	12.3	12	1
886	2	1	2	18	2	3	595	44.1	42.3	43.2	11.8	17.3	17.7	10.8	10.2	2
887	1	2	3.5	16	1	3	550	45.7	42.3	44	11.8	12.5	13.4	9.5	10.4	1
887	1	2	4.5	16	2	3	557	45.7	42.3	44	11.7	14.2	13	11.5	12.2	1
888	2	1	1.5	17	1	2	509	44.4	42.1	43.25	11.5	15.5	16.8	9.8	9.6	2
888	2	1	1.75	17	2	2	516	44.2	42.1	43.15	11.4	12.6	14	9.1	9.9	2
889	2	1	2.75	30	1	2	524	46.6	44.6	45.6	11.4	12.4	12.7	10	11	1
889	2	2	3.75	30	2	2	526	47.1	45.1	46.1	11.4	11.4	11.9	9.6	10.9	1
890	2	2	4.5	20	2	2	514	45.6	44	44.8	12	13.1	12.8	10.5	11.4	2
890	2	3	6.75	20	1	2	517	45.7	44.6	45.15	12	11.3	12.6	9	10.2	1
891	2	3	8.25	17	1	3	567	44.44	42.72	43.58	11.6	15.3	15.3	10.8	10.9	1
891	2	3	9.5	17	2	3	579	44	42.7	43.35	11.6	15.6	14.6	11.6	11.8	2
892	1	2	3.25	19	1	3	572	43.8	42.5	43.15	12.2	16	16.4	10.6	10.5	2
892	1	2	4.75	19	2	3	576	43.5	42.5	43	12.1	15.3	15.8	10.4	10.5	2
893	1	2	4	16	1	2	508	43.7	42.3	43	11.8	12	14.2	8.4	9.3	2
893	1	2	4	16	2	2	509	42.9	41.8	42.35	11.8	12.8	14.7	8.8	9.5	1
894	1	1	0.75	17	1	2	530	40.6	40.4	40.5	11.7	9.5	10.2	9.1	11	1
894	1	1	1.75	17	2	2	535	40.9	39.7	40.3	11.9	12.5	13.6	9.3	10.2	2
895	1	2	5.75	18	2	2	534	40.7	38.54	39.62	12	17.8	18.2	10.9	10.2	1
895	1	2	5.25	18	1	2	549	40.33	35.58	37.955	12	18.1	17.7	11.6	10.9	2
896	2	3	6.5	24	2	2	523	43.5	42.5	43	12.1	13.2	18.5	6.2	6.2	1
896	2	3	6.75	24	1	2	525	43.7	42.6	43.15	12	13.6	17.7	7.1	7.2	1
897	2	1	2.25	29	2	2	519	47.16	44.17	45.665	11.3	9.8	11.1	8.7	10.4	1
897	2	1	2.25	29	1	2	521	47	44.1	45.55	11.3	9.9	11.2	8.7	10.4	1
898	1	3	6.5	21	2	4	616	43.3	41.8	42.55	12	18.5	15.1	14.1	13.6	2
898	1	3	6.5	21	1	4	617	43.3	41.9	42.6	11.9	18.1	15.3	13.5	13.1	2
899	1	1	2.5	17	1	2	514	44.2	42.8	43.5	11.4	17.3	14.5	13.3	13.2	2
899	1	1	0.25	17	2	2	521	44.2	42.7	43.45	11.3	15.6	14.8	11.4	11.5	1
900	2	3	6.25	29	1	2	528	44.8	43.7	44.25	11.4	14.2	16.5	8.7	8.9	2
900	2	3	6	29	2	2	531	45	43.9	44.45	11.4	15.2	16.3	9.8	9.8	1
901	2	2	5.5	18	1	3	553	41.7	40.8	41.25	12.3	12.3	13.9	9	9.8	1
901	2	2	4.25	18	2	3	555	41.7	40.5	41.1	12.3	12.9	14	9.5	10.2	1
902	2	1	2.5	31	2	2	514	44.6	42.3	43.45	12.1	11.8	14.3	8.1	9	1
902	2	1	2.5	31	1	2	516	44.4	42.3	43.35	12	13.5	14.4	9.7	10.3	2
903	2	1	2.25	24	2	2	516	43.6	42.6	43.1	11.9	11.5	9.4	11.7	13.3	1
903	2	1	2.75	24	1	2	517	43.5	42.9	43.2	12.4	13.5	14.7	9.5	10	1
904	2	2	4.25	25	1	3	558	46.9	44.1	45.5	11.7	11.3	9.2	11.6	13.3	1
904	2	2	4.75	25	2	3	569	46.9	44.5	45.7	11.7	14.7	14.6	10.7	11.1	2
905	2	2	4.5	23	2	3	568	43.2	42.3	42.75	11.7	19.7	18.3	12.8	11.7	1
905	2	2	3.25	23	1	3	570	43.3	42.4	42.85	11.8	18.6	18	11.8	11	1
906	1	3	7.75	20	1	2	543	43.9	42.4	43.15	11.8	15.4	15.5	10.7	10.8	1
906	1	2	5.25	20	2	2	549	44.5	42.3	43.4	11.7	17.3	16.6	11.7	11.3	2
907	1	2	3.25	17	2	2	517	43.2	41.6	42.4	11.8	17.3	17.4	11	10.5	2
907	1	2	4.25	17	1	2	524	43.2	42	42.6	11.7	16.6	16.9	10.7	10.4	2
908	1	2	4.75	20	1	1	496	41.8	41.6	41.7	12	9.5	13.3	6.6	8.1	1
908	1	2	5	20	2	2	504	42.2	41.5	41.85	12	11.1	14.5	7.3	8.3	1
909	2	2	4.75	18	2	2	507	42.9	42.5	42.7	11.6	13	13.1	10.2	11.1	2
909	2	2	5.25	18	1	2	507	42.9	42.3	42.6	11.7	13.1	13.8	9.8	10.5	1
910	2	2	4.5	18	2	3	571	44.1	42.2	43.15	11.4	15	13.9	11.5	11.9	1
910	2	2	5	18	1	3	574	44.6	42.5	43.55	11.4	13.2	12.7	10.8	11.6	2
911	1	1	1.5	19	2	2	529	43.4	41	42.2	12	8.3	11.1	7.2	9.2	2
911	1	1	2	19	1	2	538	43.2	40.8	42	12	10.7	11.3	9.5	11	1
912	1	1	1.75	20	1	2	541	42.1	41.2	41.65	12.3	15.4	16.2	10.1	10.1	1
912	1	1	1.25	20	2	3	568	42.2	40.8	41.5	12.2	15.1	17.8	8.6	8.4	1
913	2	2	4.75	23	2	3	588	45.5	44.5	45	11.5	15.1	13.6	11.9	12.3	2
913	2	2	4	23	1	3	595	45.5	44.5	45	11.5	17.1	15	12.7	12.6	2
914	1	1	2	18	2	2	533	44.4	42.9	43.65	12	11.1	13	8.4	9.6	2
914	1	2	3.5	18	1	2	535	44.5	43.6	44.05	11.9	14.7	15.3	10.2	10.4	2
915	2	3	8.5	23	2	3	558	43.4	42.2	42.8	11.8	15.9	16.9	10.1	9.9	2
915	2	3	9.25	23	1	3	558	43.4	42.2	42.8	11.8	16.2	15.7	11.4	11.3	2
916	2	3	6	34	1	2	545	43.7	43.1	43.4	11.2	13.5	13.4	10.5	11.2	2
916	2	2	4.75	34	2	3	554	44.1	43.8	43.95	11.1	13.3	14.5	9.4	10	1
917	1	1	2.75	18	1	2	527	42.9	41.6	42.25	11	15.9	17	10	9.8	2
917	1	1	2	18	2	2	530	42.4	41.6	42	11	16.8	16.6	11.2	10.9	1
918	2	1	1.5	37	2	4	614	42.2	41.9	42.05	11.5	16.6	13.6	13.3	13.4	1
918	2	1	1.25	37	1	4	618	42.5	41.8	42.15	11.4	15.2	13.4	12.2	12.6	2
919	2	2	3.5	29	1	3	552	45.5	44.9	45.2	11.3	13.3	13.6	10.2	10.9	1
919	2	2	3.5	29	2	3	565	46	44.3	45.15	11.3	15.8	16.5	10.4	10.2	2
920	1	2	3.75	32	1	2	542	42	41.7	41.85	11.9	15.5	14.9	11.3	11.4	1
920	1	2	3.5	32	2	2	543	42.1	41.8	41.95	11.9	14.9	13.8	11.6	12	1
921	1	2	5.5	22	2	4	602	42.2	40.8	41.5	11.6	21	19.9	12.7	11.1	1
921	1	3	6	22	1	4	603	42	41	41.5	11.6	21.6	19.8	13.3	11.7	1
922	2	2	3.5	21	2	3	566	43.8	42.8	43.3	11.6	15.9	18.3	9	8.6	1
922	2	2	4.25	21	1	3	567	43.5	43.2	43.35	11.6	20	19.9	11.7	10.4	2
923	2	2	4	21	1	2	515	44	42.8	43.4	11.9	13.7	14.4	10	10.5	1
923	2	2	3	21	2	2	525	44	43	43.5	11.8	16	18.1	9.2	8.8	1
924	2	2	4	17	1	3	574	45.2	43	44.1	11.5	16.4	15.3	11.9	11.8	1
924	2	2	3.5	17	2	3	575	45.3	42.7	44	11.4	15.4	14.2	11.7	11.9	2
925	1	2	4.75	21	1	3	562	45	43.6	44.3	11.9	16.3	17.9	9.7	9.3	1
925	1	2	4.5	21	2	3	563	44.9	43.7	44.3	11.7	17	16.4	11.6	11.3	1
926	1	2	3.5	19	1	3	571	44	42.6	43.3	12.1	16.6	15.1	12.2	12.1	2
926	1	2	3	19	2	3	580	45.1	42.69	43.895	12.1	16	15.9	10.9	10.8	1
927	2	3	8	25	2	2	549	45.3	42.4	43.85	11.4	20.9	16.9	15	13.9	2
927	2	3	9	25	1	3	550	44.9	42.8	43.85	11.3	18.7	17.8	12.2	11.4	1
928	2	3	7	23	1	3	573	47.3	47	47.15	11.6	19.2	18.6	11.9	10.9	2
928	2	2	5	23	2	3	583	47	46.8	46.9	11.2	20.3	18.6	13.1	11.8	2
929	1	1	1.5	20	1	2	501	43.7	42.8	43.25	12	13.1	12.8	10.6	11.4	2
929	1	1	1.5	20	2	2	508	44.3	43	43.65	11.9	12.2	11.2	11	12.2	2
930	2	3	7.25	20	2	3	575	44	43	43.5	11	16.3	15.7	11.4	11.3	2
930	2	3	7.25	20	1	3	582	43.8	42.7	43.25	11	17.5	16.3	12.1	11.7	1
931	2	1	1	37	2	2	542	46.1	42.8	44.45	11.8	13.7	13.8	10.4	11	1
931	2	2	3.5	37	1	2	549	46.5	42.6	44.55	11.6	17.6	13.6	14.3	14.3	2
932	2	3	6.75	18	1	2	523	44.4	43.4	43.9	11.7	10.3	14.1	6.8	8	1
932	2	3	6.25	18	2	2	528	44.9	43.4	44.15	11.7	13.3	15	9	9.6	1
933	1	3	7.5	22	1	3	591	45.3	41.6	43.45	10.6	22.3	20.7	13.3	11.5	2
933	1	3	7	22	2	4	602	45	42.2	43.6	10.8	22.3	22.9	11.6	9.4	1
934	1	2	4.75	17	2	3	553	44.8	42.6	43.7	11.7	12.9	12.5	10.6	11.6	1
934	1	2	5	17	1	3	557	44.5	42.7	43.6	11.8	14.2	13.1	11.3	12	1
935	2	2	3.25	21	1	4	600	45.8	42.6	44.2	11.7	24	22.1	13.9	11.5	1
935	2	2	5.75	21	2	4	619	45.6	43.3	44.45	11.6	22.6	17.8	16	14.4	2
936	2	2	3	40	2	1	495	44.5	44	44.25	11.5	10.6	12	8.8	10.2	2
936	2	2	4.5	40	1	1	495	44.7	43.9	44.3	11.5	11.1	11.9	9.4	10.7	1
937	1	2	5.5	20	1	3	550	45.5	44	44.75	11.7	17.7	17.6	11.3	10.7	1
937	1	2	4.5	20	2	3	558	45.4	43.5	44.45	11.7	17.7	17.8	11.2	10.5	2
938	1	1	1.25	35	1	3	561	42.4	41.6	42	11.9	17.9	16.8	12.1	11.5	1
938	1	1	1	35	2	3	569	43.1	41.2	42.15	11.8	15.9	15.8	11	10.9	1
939	2	2	4.75	18	1	3	563	42.6	41.7	42.15	12.1	14.7	13.4	11.7	12.2	1
939	2	2	4.5	18	2	3	567	42.9	41.7	42.3	12.2	14.4	13.5	11.3	11.8	1
940	1	3	7	20	2	2	508	46.2	45	45.6	11.3	14.5	15.4	9.9	10.2	1
940	1	3	7.5	20	1	2	509	46.5	45.3	45.9	11.3	14.4	15.4	9.8	10.1	2
941	2	2	3.25	25	2	1	484	46	42.9	44.45	12.1	13.3	13.9	9.9	10.6	2
941	2	2	3.75	25	1	1	486	46.2	43.3	44.75	12	13.9	15.5	9.2	9.6	2
942	1	2	4	20	1	2	541	42.9	41.2	42.05	12.2	15.3	15.4	10.7	10.8	2
942	1	1	0.5	20	2	2	547	44.3	41.2	42.75	12.3	14.3	14.5	10.4	10.9	1
943	2	3	7.5	25	1	3	556	44.4	43.1	43.75	11.7	20.4	19.9	12.1	10.7	2
943	2	3	7.25	25	2	3	575	44.5	43	43.75	11.8	16.5	16.1	11.3	11.1	1
944	1	2	4.5	21	1	2	526	44.1	42.2	43.15	11.3	10.2	11.6	8.7	10.3	1
944	1	2	3.25	21	2	2	538	44.4	42	43.2	11.3	14.5	15.3	9.9	10.2	2
945	1	2	3	18	2	3	554	43.8	41.4	42.6	11.5	16.4	16.8	10.6	10.3	1
945	1	2	3.25	18	1	3	555	44.4	41.8	43.1	11.6	14.9	15.6	10.1	10.3	1
946	1	2	4	18	2	2	533	44	42.8	43.4	12	13.4	14.5	9.6	10.1	2
946	1	2	5	18	1	2	539	44.2	43.1	43.65	11.9	16	15.2	11.5	11.5	1
947	2	2	4.75	17	1	3	567	43.7	41.5	42.6	11.8	19.2	18.7	11.9	10.8	2
947	2	2	5.5	17	2	3	579	43.1	41.8	42.45	11.8	31.2	28.3	16	11.5	2
948	2	2	3.75	19	1	3	555	43.7	42.9	43.3	12	19.6	19.2	12	10.8	2
948	2	1	2.75	19	2	3	556	43.5	42	42.75	12	20.5	17.6	14	12.9	2
949	2	1	2.75	23	2	3	560	44	42.6	43.3	11.6	17.7	17.5	11.3	10.7	2
949	2	1	2.5	23	1	3	566	44.5	42.6	43.55	11.6	16.8	14.5	12.9	12.8	2
950	1	1	0	19	1	4	603	42.7	42.4	42.55	11.1	17.8	15.1	13.4	13.1	2
950	1	1	2	19	2	4	605	43.3	42.2	42.75	11.1	17.8	12.2	15.6	15.7	1
951	2	3	8.25	36	2	2	520	43.8	43.6	43.7	-0.16	17.6	17.5	11.3	10.7	1
951	2	3	7.75	36	1	2	523	44.3	44	44.15	11.4	18.2	17	12.3	11.7	2
952	2	3	8.25	19	2	2	532	46.6	42.3	44.45	-0.23	15.7	15.7	10.8	10.8	1
952	2	3	12.5	19	1	2	543	46.7	42.3	44.5	12.2	15.4	14.2	11.7	12	2
953	2	3	9	29	1	3	572	44.5	42.9	43.7	11.5	16.7	15.9	11.6	11.4	1
953	2	3	8.75	29	2	3	586	44.1	42.9	43.5	11.4	19.2	17.2	13.1	12.2	1
954	2	2	3	36	2	1	490	43.8	42.6	43.2	11.2	8.5	10.8	7.7	9.6	2
954	2	2	3.5	36	1	1	493	44.1	42.7	43.4	11.2	8.2	9.8	8.1	10.3	1
955	2	2	4	19	1	2	524	45.2	42.4	43.8	12.1	16.1	14.3	12.4	12.5	2
955	2	2	5	19	2	2	531	45.4	42.7	44.05	12	16.5	14.8	12.4	12.4	1
956	1	1	2.5	18	1	2	537	42.7	41.4	42.05	11.6	13.2	12.9	10.6	11.4	1
956	1	1	1.75	18	2	2	543	43	41.2	42.1	11.6	13	13.5	10	10.8	1
957	2	3	7	21	1	2	537	43.8	41.8	42.8	11.5	17.6	17.4	11.4	10.8	2
957	2	3	7	21	2	2	544	43.7	41.7	42.7	11.6	19.9	19.6	11.9	10.6	1
958	1	1	2	19	1	2	547	43.1	41.4	42.25	11.8	17.2	17.3	11.1	10.6	1
958	1	1	0.5	19	2	3	555	43.9	41.8	42.85	11.8	18.5	17.2	12.3	11.6	1
959	1	2	3.75	17	2	3	571	45.7	44.1	44.9	11.4	18.3	17.7	11.9	11.1	1
959	1	2	3.5	17	1	3	573	45.7	44.4	45.05	11.6	16.3	16.1	11.1	11	1
960	2	3	11.5	40	2	2	511	44.1	41.7	42.9	11.6	12	15	7.8	8.5	2
960	2	3	11.5	40	1	2	516	43.6	42.3	42.95	11.5	10.8	14.6	6.9	7.9	1
961	2	2	3.5	24	1	2	546	44.7	43.5	44.1	11.8	21.5	17.9	14.8	13.5	1
961	2	1	2.25	24	2	3	551	45.2	43.3	44.25	11.7	20.9	19.3	13.1	11.6	1
962	2	1	2.75	31	1	3	558	44.6	43.3	43.95	11.8	19.5	18.8	12.1	11	2
962	2	2	3.5	31	2	3	561	44.3	43	43.65	11.7	19	20.4	10.4	9.1	2
963	1	3	6.25	19	1	2	547	41.4	39.9	40.65	11.9	14.2	14.4	10.4	10.9	2
963	1	3	6.25	19	2	3	550	42.2	39.9	41.05	12	16.1	15.7	11.2	11.1	1
964	1	1	1.75	36	1	3	556	46.8	43.4	45.1	11.6	16.3	13.4	13.2	13.4	2
964	1	1	2.75	36	2	3	556	45.5	44.4	44.95	11.6	14.5	11.9	12.6	13.3	2
965	1	2	4.5	21	1	3	557	44.8	42.9	43.85	11.7	8	12.4	5.9	7.7	2
965	1	2	4.5	21	2	3	559	45	43	44	11.7	6.9	10.7	6.2	8.5	2
966	2	2	4	20	1	2	540	43.7	42.9	43.3	12.1	15.7	15.7	10.9	10.9	1
966	2	2	3.5	20	2	3	551	44.1	42.2	43.15	12.1	14.7	15.2	10.3	10.5	2
967	2	2	4	24	2	3	582	40.5	39.2	39.85	12.4	14.8	14.2	11.1	11.5	1
967	2	2	4	24	1	3	589	40.3	39.2	39.75	12.1	17.8	18.6	10.6	9.8	2
968	2	2	4.75	31	1	1	495	43.2	43	43.1	11.7	14.1	15	9.8	10.2	1
968	2	2	3	31	2	2	502	43.6	43	43.3	11.6	11.6	12.5	9.3	10.5	2
969	2	3	7	18	2	2	516	43	42.6	42.8	11.6	15.7	12.7	13.1	13.5	2
969	2	3	7.25	18	1	2	517	43	42.5	42.75	11.6	13.6	14.9	9.4	9.9	2
970	1	2	3.25	20	2	3	593	42.6	42.6	42.6	11.6	14.4	10.7	13.5	14.4	1
970	1	2	3.75	20	1	3	593	43.9	42.3	43.1	11.7	16.9	13.6	13.6	13.7	2
971	2	2	3	37	1	3	551	45.4	44.4	44.9	10.9	14.1	13	11.4	12.1	1
971	2	2	3.5	37	2	3	554	44.6	43.5	44.05	11.1	12.3	10.9	11.3	12.6	1
972	2	2	4.75	36	1	3	557	43.9	43.3	43.6	12	18.6	18.4	11.6	10.7	2
972	2	2	5	36	2	3	558	44.1	43.2	43.65	11.9	15.8	17.4	9.6	9.3	1
973	1	2	5.75	18	2	4	613	40.7	40	40.35	12.5	15.2	13	12.5	12.9	1
973	1	2	5.75	18	1	4	616	40.4	40.1	40.25	12.4	17.1	15.7	12.2	12	2
974	1	1	1.5	38	1	1	483	46.8	44.5	45.65	12	9	10.2	8.5	10.5	2
974	1	1	1.75	38	2	1	486	46.1	44.6	45.35	12.1	12.5	15.7	7.7	8.3	2
975	1	3	6.5	34	1	2	542	40.3	39.3	39.8	11.7	14.6	15.5	9.9	10.1	1
975	1	3	6.75	34	2	2	544	39.6	38.6	39.1	11.7	19.4	18.5	12.3	11.2	2
976	2	2	5.5	28	1	3	555	46	44.9	45.45	10.9	17.8	16.6	12.2	11.6	2
976	2	2	4.75	28	2	3	561	46.1	45	45.55	10.9	16.2	14.6	12.2	12.3	1
977	2	2	3.75	40	1	2	531	44.9	44.2	44.55	11.6	13.5	13.2	10.7	11.4	2
977	2	2	4	40	2	2	533	44.6	44	44.3	11.8	13.6	13.5	10.5	11.2	1
978	1	2	3.75	18	2	3	577	44.6	41.7	43.15	11.4	15.6	15.6	10.8	10.8	1
978	1	2	4.5	18	1	3	582	44.9	42	43.45	11.5	15	15	10.7	10.9	1
979	2	3	8.75	23	1	2	541	45.3	44	44.65	12	12.3	12	10.4	11.5	2
979	2	3	8.5	23	2	2	546	45.6	44.4	45	12	14.3	14.2	10.7	11.1	2
980	2	2	5.25	36	2	2	542	43.6	41.4	42.5	11.6	16.8	16.9	11	10.6	2
980	2	2	5	36	1	2	543	43.8	41.6	42.7	11.6	16.1	15.5	11.4	11.4	2
981	1	3	7.75	24	1	4	614	41.9	41.5	41.7	11.9	20.9	19	13.3	11.9	1
981	1	3	8	24	2	4	625	42.3	41.5	41.9	11.9	22.9	20.8	13.9	11.8	1
982	2	3	6.5	24	1	2	525	45.2	44.6	44.9	11.4	18.6	19.1	11	10	1
982	2	3	6.5	24	2	2	526	45.6	44.3	44.95	11.4	20.4	19.9	12.1	10.7	2
983	2	3	8	28	1	2	529	43.2	42.8	43	11.3	11.7	11.8	10	11.2	1
983	2	3	7.5	28	2	2	541	42.5	42.5	42.5	11.3	13.9	13.8	10.6	11.2	2
984	2	2	4.75	33	1	3	563	42.8	42.5	42.65	11.4	15.7	14.7	11.6	11.7	1
984	2	2	4.5	33	2	3	572	42.8	42.1	42.45	11.5	14.7	13.3	11.7	12.2	1
985	1	1	2.25	31	2	2	531	44.7	43	43.85	11.6	15.8	15.1	11.4	11.4	1
985	1	1	2.75	31	1	2	542	44.5	42.7	43.6	11.5	15.2	14.6	11.2	11.4	2
986	2	2	4.25	20	2	3	571	42.4	41	41.7	12.2	19.3	17.6	12.8	11.9	1
986	2	2	4.75	20	1	3	571	42.8	41.7	42.25	12.3	19.7	16.5	14.1	13.3	2
987	1	1	2	18	1	2	520	43	42.5	42.75	11.7	14.7	13.5	11.5	12	2
987	1	1	2	18	2	2	523	43.5	42.3	42.9	11.8	13.5	11.2	12.2	13.2	1
988	1	3	9.5	27	1	2	533	43	40.2	41.6	11.9	10.1	11.6	8.5	10.1	1
988	1	3	9.25	27	2	2	544	42.3	39.8	41.05	11.8	12	16	7	7.6	1
989	2	2	5.75	27	2	2	549	44.8	42.9	43.85	11.8	19.1	20.1	10.7	9.5	2
989	2	3	6.5	27	1	2	549	44.7	42.8	43.75	11.8	21.3	21.9	11.4	9.5	1
990	1	1	2	18	2	3	573	43.6	41.9	42.75	11.8	14.9	9.9	14.6	15.6	1
990	1	2	3.5	18	1	3	584	44.1	42.6	43.35	11.7	15.4	9.7	15.2	16.1	1
991	2	2	4.75	22	2	3	554	44.7	42.9	43.8	11.6	13	13.4	10	10.8	1
991	2	2	4.5	22	1	3	559	44.4	43.2	43.8	11.6	14.7	13.3	11.8	12.3	1
992	2	1	2	18	2	2	529	44.2	44.1	44.15	11.1	17.6	16.5	12	11.6	2
992	2	2	3	18	1	2	536	44.2	43.5	43.85	11.1	17.4	15.7	12.5	12.2	1
993	1	2	3.75	26	2	3	560	44	41.3	42.65	11.8	13.1	14.5	9.3	9.9	2
993	1	2	3.5	26	1	3	561	44.3	41.5	42.9	11.7	14.8	15.2	10.3	10.5	1
994	2	2	5.25	28	1	2	531	44	42.4	43.2	11.4	17.4	18.2	10.6	9.9	2
994	2	2	4.5	28	2	2	536	44.7	42.2	43.45	11.5	17.4	19	9.9	9.1	2
995	2	2	5.5	24	1	3	550	43.4	42.4	42.9	12.1	15.5	15.5	10.8	10.8	2
995	2	2	5.75	24	2	3	557	44.2	42.3	43.25	12.1	15.3	15.4	10.7	10.8	1
996	2	2	4.25	36	1	2	531	43.1	42.6	42.85	11.6	15.1	14.9	10.9	11.1	2
996	2	2	4.25	36	2	2	534	43.3	42.7	43	11.4	12.8	12.9	10.2	11.1	1
997	1	2	3.25	22	2	2	501	45.4	43.9	44.65	11.5	13.9	14.7	9.9	10.3	1
997	1	2	3.5	22	1	2	504	44.6	43.8	44.2	11.7	12.3	14.4	8.5	9.3	2
998	1	2	3	23	2	2	536	41.7	40.3	41	11.9	13.1	14.2	9.5	10.2	2
998	1	2	4.25	23	1	2	540	41.5	40.7	41.1	11.8	13.8	14.7	9.8	10.3	2
999	2	2	5.25	35	1	2	537	45.3	44.1	44.7	11.9	11.7	11.8	10	11.3	1
999	2	2	4.75	35	2	2	538	45.8	44.4	45.1	11.8	9.5	10.3	9	10.9	2
1000	1	3	7.25	22	1	2	535	43.6	42.5	43.05	11.4	19.6	19.4	11.7	10.5	1
[truncated: 181 more rows]
